# Supplementary material for: Crystal structure of 2,3-bis­[(4-tert-butyl-2,6-di­methyl­phen­yl)imino]­butane
Source: Acta Crystallogr E Crystallogr Commun. 2015 Mar 25;71(Pt 4):o258. doi: 10.1107/S2056989015005551 (PMC4438850; doi:10.1107/S2056989015005551)
Supplement: Supplementary file 2 [file e-71-0o258-Isup2.hkl]

# 
# h,k,l, Fc-squared, Fo-squared, sigma(Fo-squared) and status flag 
# 
data_I
_shelx_title ' P-1 in P-1' 
_shelx_refln_list_code          4 
_shelx_F_calc_maximum       81.22 
_exptl_crystal_F_000       222.00 
_reflns_d_resolution_high  0.8257 
 
loop_ 
 _symmetry_equiv_pos_as_xyz 
 'x, y, z' 
 '-x, -y, -z' 
 
_cell_length_a     5.9928 
_cell_length_b    10.0639 
_cell_length_c    11.6135 
_cell_angle_alpha 107.913 
_cell_angle_beta  100.484 
_cell_angle_gamma  99.260 
 
_shelx_F_squared_multiplier     1.000 
 
loop_ 
 _refln_index_h 
 _refln_index_k 
 _refln_index_l 
 _refln_F_squared_calc 
 _refln_F_squared_meas 
 _refln_F_squared_sigma 
 _refln_observed_status 
   1   0   0     5661.95     5613.86     30.51 o 
   2   0   0       15.51        8.93      0.86 o 
   3   0   0        1.48        1.45      0.78 o 
   4   0   0       13.49       16.20      1.88 o 
   5   0   0        1.43        4.91      1.75 o 
   6   0   0        5.90        8.40      2.18 o 
  -6   1   0       11.71       16.74      3.32 o 
  -5   1   0        4.52        3.64      2.19 o 
  -4   1   0        4.14        5.70      1.12 o 
  -3   1   0      197.14      193.10      3.68 o 
  -2   1   0      135.78      115.32      2.34 o 
  -1   1   0       16.09       20.37      1.32 o 
   1   1   0       25.67        8.68      1.54 o 
   2   1   0       33.78       32.51      1.35 o 
   3   1   0       44.56       36.32      1.74 o 
   4   1   0        6.78       12.48      1.52 o 
   5   1   0        0.27        0.32      1.29 o 
   6   1   0        1.14        2.63      2.51 o 
  -7   2   0        0.01        5.02      2.07 o 
  -5   2   0        0.26        1.69      1.04 o 
  -4   2   0       44.09       32.41      2.22 o 
  -3   2   0        0.83        3.70      0.97 o 
  -2   2   0       28.43       19.85      1.09 o 
  -1   2   0       49.54       64.80      1.79 o 
   0   2   0      610.86      657.31      5.25 o 
   1   2   0       65.58      100.57      1.98 o 
   2   2   0      184.07      187.69      3.15 o 
   3   2   0      189.85      205.31      3.89 o 
   4   2   0       37.61       28.74      2.39 o 
   5   2   0       14.95       10.91      3.64 o 
   6   2   0       10.94       11.47      4.26 o 
  -6   3   0        0.87        9.31      7.55 o 
  -5   3   0        1.81        1.67      1.35 o 
  -4   3   0        0.49        1.03      0.74 o 
  -3   3   0        6.80       14.20      1.22 o 
  -2   3   0        0.38        0.01      0.48 o 
  -1   3   0      304.35      345.51      4.69 o 
   0   3   0       99.20       75.22      1.84 o 
   1   3   0       59.89       57.54      1.79 o 
   2   3   0      438.91      453.13      6.62 o 
   3   3   0      260.02      271.33      4.64 o 
   4   3   0       13.03       12.29      3.51 o 
   5   3   0        1.16        1.69      2.51 o 
   6   3   0        0.82        4.39      3.20 o 
  -7   4   0        0.52        2.44      2.19 o 
  -6   4   0       14.46       24.66      2.92 o 
  -5   4   0       21.84       25.86      2.78 o 
  -4   4   0        6.69        5.49      1.64 o 
  -3   4   0        2.19        4.24      0.92 o 
  -2   4   0       81.05      100.34      2.48 o 
  -1   4   0        3.31        4.79      0.82 o 
   0   4   0       25.04       10.53      1.04 o 
   1   4   0       57.32       44.45      1.83 o 
   2   4   0       59.14       59.60      2.24 o 
   3   4   0        2.44        5.03      1.66 o 
   4   4   0        0.09       -0.44      1.88 o 
   5   4   0        1.17        2.19      2.76 o 
  -6   5   0       26.27       25.84      3.45 o 
  -5   5   0       47.14       37.99      3.31 o 
  -4   5   0        8.41        8.92      2.05 o 
  -3   5   0      124.61      111.68      4.41 o 
  -2   5   0      142.95      134.13      3.17 o 
  -1   5   0        3.20        4.12      0.93 o 
   0   5   0       20.75       20.30      1.43 o 
   1   5   0       13.31       11.68      1.36 o 
   2   5   0        0.24       -0.44      0.80 o 
   3   5   0        1.46       -1.50      1.57 o 
   4   5   0        0.03        1.76      2.51 o 
   5   5   0        1.05        1.88      2.88 o 
  -6   6   0        2.30        8.24      4.26 o 
  -5   6   0        5.71        8.27      2.39 o 
  -4   6   0       39.15       32.86      3.19 o 
  -3   6   0      219.40      199.99      6.22 o 
  -2   6   0       68.54       55.42      2.35 o 
  -1   6   0        0.06        1.12      0.82 o 
   0   6   0       52.03       60.69      2.48 o 
   1   6   0       19.32       17.17      1.83 o 
   2   6   0       11.01       12.85      3.70 o 
   3   6   0        3.74        9.09      3.57 o 
   4   6   0        3.16        4.01      3.20 o 
   5   6   0        9.61       13.48      4.83 o 
  -6   7   0        1.85        8.92      7.12 o 
  -5   7   0        2.42        2.50      2.04 o 
  -4   7   0       97.06       88.27      4.87 o 
  -3   7   0      714.51      651.64     11.69 o 
  -2   7   0      157.20      155.22      5.53 o 
  -1   7   0       31.00       26.83      1.89 o 
   0   7   0       16.81       23.76      1.86 o 
   1   7   0        0.00       -0.04      0.91 o 
   2   7   0        1.66        1.88      2.32 o 
   3   7   0       32.55       13.42      4.07 o 
   4   7   0        4.06        3.20      3.13 o 
  -6   8   0        0.47        9.92      4.42 o 
  -5   8   0        0.12        0.78      2.08 o 
  -4   8   0        4.86        7.49      3.42 o 
  -3   8   0      113.78      127.52      5.70 o 
  -2   8   0      148.22      150.66      5.83 o 
  -1   8   0       60.95       52.60      2.79 o 
   0   8   0       60.11       57.97      2.94 o 
   1   8   0        0.39       -1.00      1.82 o 
   2   8   0        4.51        2.44      2.76 o 
   3   8   0        3.74        4.26      3.39 o 
  -5   9   0        2.74        6.94      2.70 o 
  -4   9   0        0.32        0.90      1.83 o 
  -3   9   0        8.94       10.07      2.65 o 
  -2   9   0        7.84        9.42      2.31 o 
  -1   9   0       97.45       99.33      4.85 o 
   0   9   0      110.79      111.16      5.81 o 
   1   9   0       23.74       23.45      4.76 o 
   2   9   0        7.49        7.96      3.57 o 
   3   9   0        8.93       10.47      4.64 o 
  -4  10   0        8.24       12.02      3.10 o 
  -3  10   0        0.49        0.88      1.77 o 
  -2  10   0        1.32        1.34      1.68 o 
  -1  10   0       13.49       14.97      3.13 o 
   0  10   0       25.88       23.26      4.70 o 
   1  10   0        0.72        1.88      2.38 o 
   2  10   0        0.00        1.13      2.63 o 
  -3  11   0        8.49       12.95      3.15 o 
  -2  11   0       10.78       14.43      2.97 o 
  -1  11   0        5.15        8.59      5.70 o 
   1 -11   1        3.25        0.38      4.95 o 
   2 -11   1        1.20        1.95      2.54 o 
   3 -11   1        1.75        2.63      2.02 o 
   4 -11   1        0.68        4.46      2.13 o 
  -2 -10   1        0.00        0.94      2.13 o 
  -1 -10   1       10.29        9.78      3.64 o 
   0 -10   1        1.33       -2.82      3.70 o 
   1 -10   1       23.47       26.83      6.90 o 
   2 -10   1        2.31        2.25      2.66 o 
   3 -10   1        7.17        7.42      2.58 o 
   4 -10   1        1.04        3.77      2.28 o 
   5 -10   1       22.71       34.77      4.79 o 
  -2  -9   1        2.86        4.76      3.26 o 
  -1  -9   1        9.41       14.61      3.95 o 
   0  -9   1       17.01       19.75      3.22 o 
   1  -9   1        0.00        0.46      1.43 o 
   2  -9   1       17.80       12.79      2.77 o 
   3  -9   1       19.22       16.68      3.23 o 
   4  -9   1        1.21        3.02      2.14 o 
   5  -9   1        2.62        4.89      2.47 o 
  -4  -8   1       31.89       26.14      6.02 o 
  -2  -8   1       32.80       35.86      4.95 o 
  -1  -8   1       23.28       22.94      3.32 o 
   0  -8   1       24.32       30.78      2.12 o 
   1  -8   1       46.79       51.17      3.36 o 
   2  -8   1      104.27      104.09      5.61 o 
   3  -8   1        9.04        7.77      2.34 o 
   4  -8   1        2.26        1.51      1.83 o 
   5  -8   1        0.07       -0.09      1.82 o 
   6  -8   1        3.22        8.68      2.98 o 
  -4  -7   1        0.17        2.07      3.01 o 
  -3  -7   1        4.74        5.83      3.39 o 
  -2  -7   1        0.65        0.38      2.01 o 
  -1  -7   1       44.94       41.80      4.07 o 
   0  -7   1       63.87       75.93      2.89 o 
   1  -7   1       68.61       65.56      2.69 o 
   2  -7   1        7.92       10.72      2.09 o 
   3  -7   1        1.61        2.20      1.77 o 
   4  -7   1        3.51        5.97      2.31 o 
   5  -7   1        1.50        2.08      3.01 o 
   6  -7   1        0.03        4.06      3.57 o 
  -5  -6   1        2.47        4.58      3.51 o 
  -4  -6   1        9.87        5.39      3.20 o 
  -3  -6   1        0.01       -1.44      1.50 o 
  -2  -6   1       11.37       15.00      2.44 o 
  -1  -6   1      251.70      265.48      4.69 o 
   0  -6   1      171.96      213.21      4.20 o 
   1  -6   1       19.62       17.48      1.41 o 
   2  -6   1       22.75       26.93      2.38 o 
   3  -6   1        0.28        0.16      1.19 o 
   4  -6   1       25.67       20.73      6.71 o 
   5  -6   1       10.28       10.42      2.73 o 
   6  -6   1        5.17        8.00      4.89 o 
  -5  -5   1        0.53        1.07      2.44 o 
  -4  -5   1        0.80        1.76      2.57 o 
  -3  -5   1       14.23       10.66      3.32 o 
  -2  -5   1       19.60       22.79      1.61 o 
  -1  -5   1        0.64        0.30      0.60 o 
   0  -5   1      114.23      124.07      2.91 o 
   1  -5   1        0.77        0.37      0.58 o 
   2  -5   1       15.44       19.86      1.27 o 
   3  -5   1        0.62        1.01      1.22 o 
   4  -5   1       39.33       42.63      3.21 o 
   5  -5   1        4.43        3.62      1.85 o 
   6  -5   1        0.54        2.20      2.88 o 
  -6  -4   1        0.12        2.44      3.20 o 
  -5  -4   1        2.84        5.39      3.26 o 
  -4  -4   1        2.46        3.70      2.70 o 
  -3  -4   1        4.84        3.07      1.17 o 
  -2  -4   1        0.38        0.61      0.71 o 
  -1  -4   1       50.46       62.80      1.92 o 
   0  -4   1      347.36      321.56      4.05 o 
   1  -4   1      129.95      139.29      3.09 o 
   2  -4   1        0.03        4.51      0.75 o 
   3  -4   1       28.86       22.43      1.30 o 
   4  -4   1       18.15       18.10      2.34 o 
   5  -4   1        0.39       -0.25      1.14 o 
   6  -4   1        0.47        2.69      1.57 o 
  -6  -3   1        0.16        1.82      2.95 o 
  -5  -3   1        4.72        6.65      3.32 o 
  -4  -3   1       40.04       38.74      4.64 o 
  -3  -3   1       66.72       64.01      2.33 o 
  -2  -3   1      114.66      123.33      2.65 o 
  -1  -3   1        7.59        8.27      0.81 o 
   0  -3   1      554.70      586.69      4.70 o 
   1  -3   1        4.45        4.85      0.93 o 
   2  -3   1     1079.96     1109.06      7.14 o 
   3  -3   1      350.98      400.64      7.25 o 
   4  -3   1        3.36        4.32      1.39 o 
   5  -3   1        0.04       -0.63      1.15 o 
   7  -3   1        0.37        7.46      2.44 o 
  -6  -2   1       61.20       61.81      6.71 o 
  -5  -2   1       10.95       13.60      3.95 o 
  -4  -2   1        7.03        6.81      1.28 o 
  -3  -2   1        5.31       11.69      1.26 o 
  -2  -2   1      150.50      127.68      2.48 o 
  -1  -2   1       49.50       22.89      1.62 o 
   0  -2   1       34.37       42.71      1.08 o 
   1  -2   1     2219.55     2213.85     11.90 o 
   2  -2   1      241.03      226.21      3.14 o 
   3  -2   1      363.64      358.41      4.94 o 
   4  -2   1       52.92       60.16      2.48 o 
   5  -2   1        3.07        8.59      2.63 o 
   6  -2   1        0.15        2.63      1.88 o 
   7  -2   1        0.09        5.33      2.51 o 
  -6  -1   1       46.94       48.40      5.70 o 
  -5  -1   1       12.99       18.07      2.47 o 
  -4  -1   1        0.20        0.54      0.71 o 
  -3  -1   1        0.81       -0.06      0.58 o 
  -2  -1   1       48.52       36.23      1.97 o 
  -1  -1   1      211.61      261.56      3.92 o 
   0  -1   1       57.59       63.32      2.26 o 
   1  -1   1      126.11      116.88      2.82 o 
   2  -1   1      545.81      524.17      4.95 o 
   3  -1   1        0.12        0.07      0.54 o 
   4  -1   1        2.24        2.00      0.97 o 
   5  -1   1      110.00      105.03      4.50 o 
   6  -1   1       27.24       30.34      4.64 o 
  -6   0   1       19.99       15.92      4.01 o 
  -5   0   1       12.72       12.37      2.28 o 
  -4   0   1       18.36       15.57      1.56 o 
  -3   0   1       14.17        5.28      0.90 o 
  -2   0   1      106.11       59.73      1.71 o 
  -1   0   1      761.97      832.12      4.88 o 
   1   0   1        5.70        3.97      0.75 o 
   2   0   1      267.14      280.21      3.60 o 
   3   0   1        5.51        3.03      0.80 o 
   4   0   1       35.21       41.96      2.82 o 
   5   0   1      152.50      162.90      7.52 o 
   6   0   1       32.17       22.63      4.14 o 
  -5   1   1       12.74       17.50      1.97 o 
  -4   1   1      189.82      194.41      4.35 o 
  -3   1   1      255.28      289.89      4.55 o 
  -2   1   1       47.25       58.40      2.17 o 
  -1   1   1        1.42       -0.43      0.29 o 
   0   1   1       57.88       46.14      1.72 o 
   1   1   1     1617.93     1568.10      9.55 o 
   2   1   1        0.13       -0.13      0.37 o 
   3   1   1        0.34        0.05      0.56 o 
   4   1   1        2.17        2.02      1.35 o 
   5   1   1       22.17       22.61      4.33 o 
   6   1   1       24.56       30.15      4.83 o 
  -6   2   1        1.58        2.63      2.32 o 
  -5   2   1        6.44       13.92      3.01 o 
  -4   2   1        0.07        0.01      0.83 o 
  -3   2   1      298.27      354.66      6.53 o 
  -2   2   1        4.25        4.47      0.72 o 
  -1   2   1      175.97      185.02      3.24 o 
   0   2   1      704.84      753.98      5.27 o 
   1   2   1        9.38       15.54      1.03 o 
   2   2   1        0.58        1.63      0.61 o 
   3   2   1       12.10       15.34      2.07 o 
   4   2   1        0.99        2.73      1.53 o 
   5   2   1        6.23        7.52      3.26 o 
   6   2   1        0.00        4.89      3.20 o 
  -7   3   1        0.89        3.20      2.44 o 
  -6   3   1        1.94       13.12      7.15 o 
  -5   3   1        0.07        0.99      1.76 o 
  -4   3   1        0.01        1.14      0.73 o 
  -3   3   1       56.26       44.74      1.94 o 
  -2   3   1      274.49      278.52      6.10 o 
  -1   3   1      120.31      119.65      2.51 o 
   0   3   1        8.78       16.81      1.12 o 
   1   3   1       85.32       68.72      2.08 o 
   2   3   1        5.34        7.75      1.18 o 
   3   3   1       10.21        9.47      1.87 o 
   4   3   1        6.78        6.50      1.97 o 
   5   3   1        0.09        2.07      2.51 o 
   6   3   1        0.56        1.50      2.76 o 
  -6   4   1        2.21        3.87      3.39 o 
  -5   4   1       28.05       29.97      2.89 o 
  -4   4   1        6.26        5.16      1.18 o 
  -3   4   1        1.26        1.89      0.81 o 
  -2   4   1      230.04      244.21      4.13 o 
  -1   4   1     1502.25     1651.09     22.16 o 
   0   4   1      851.04      973.99      7.81 o 
   1   4   1       36.41       47.21      1.99 o 
   2   4   1        0.34        0.78      1.17 o 
   3   4   1        0.46        0.51      1.31 o 
   4   4   1        1.99        4.58      3.01 o 
   5   4   1        0.05        1.82      2.63 o 
  -7   5   1        7.09       27.40      3.76 o 
  -6   5   1       18.80       25.92      3.86 o 
  -5   5   1        0.00        0.38      2.13 o 
  -4   5   1        4.99        4.67      1.70 o 
  -3   5   1       20.62       26.95      1.81 o 
  -2   5   1       42.23       35.33      1.87 o 
  -1   5   1       37.39       59.67      2.30 o 
   0   5   1      140.05      145.91      3.43 o 
   1   5   1      145.19      121.36      3.31 o 
   2   5   1       37.20       30.41      2.45 o 
   3   5   1        0.11       -1.38      1.76 o 
   4   5   1        6.05        4.45      2.95 o 
   5   5   1        0.99        3.01      3.13 o 
  -6   6   1        2.35        5.72      4.04 o 
  -5   6   1        6.39        8.80      2.45 o 
  -4   6   1       55.28       50.83      3.69 o 
  -3   6   1        0.98        3.07      1.56 o 
  -2   6   1        0.52        0.43      0.78 o 
  -1   6   1        1.39       -0.80      0.63 o 
   0   6   1       35.99       35.44      2.04 o 
   1   6   1       14.86       21.55      1.90 o 
   2   6   1      102.66       90.08      4.05 o 
   3   6   1       30.65       15.30      4.20 o 
   4   6   1        1.53        3.76      3.01 o 
  -6   7   1        3.03        9.73      6.71 o 
  -5   7   1        1.46        4.27      2.23 o 
  -4   7   1       18.71       18.12      2.96 o 
  -3   7   1       12.54       15.49      2.74 o 
  -2   7   1       20.72       19.09      1.97 o 
  -1   7   1       11.78       12.06      2.34 o 
   0   7   1       77.18       71.47      3.05 o 
   1   7   1      168.06      168.54      5.34 o 
   2   7   1      279.24      299.84     13.16 o 
   4   7   1        7.10        7.59      3.64 o 
  -6   8   1        9.08       16.53      4.33 o 
  -5   8   1        0.09        2.99      2.98 o 
  -4   8   1        8.63        7.13      2.40 o 
  -3   8   1       23.29       25.20      3.43 o 
  -2   8   1        7.62        6.73      1.98 o 
  -1   8   1        9.46       13.38      1.90 o 
   0   8   1       38.09       36.59      2.52 o 
   1   8   1        8.49        7.27      3.07 o 
   2   8   1        6.64       10.59      3.89 o 
   3   8   1       27.83       20.12      5.20 o 
  -5   9   1        1.52        3.78      3.73 o 
  -4   9   1        5.84        3.47      2.26 o 
  -3   9   1       24.18       28.62      3.77 o 
  -2   9   1        3.10        3.70      2.19 o 
  -1   9   1       13.66       15.46      2.15 o 
   0   9   1        0.16        0.94      2.26 o 
   1   9   1        0.68        3.64      2.88 o 
   2   9   1        0.00       -1.00      2.07 o 
  -4  10   1        0.18        5.14      2.36 o 
  -3  10   1        0.56        2.55      2.19 o 
  -2  10   1        2.03        2.59      1.72 o 
  -1  10   1        0.44        3.07      1.74 o 
   0  10   1        0.19        0.69      2.07 o 
   1  10   1        0.79        3.32      2.63 o 
  -3  11   1       16.15       23.92      3.85 o 
  -2  11   1        2.92        3.24      1.97 o 
   0 -11   2       11.21       10.16      5.77 o 
   1 -11   2        0.21       -2.32      4.70 o 
   2 -11   2        0.28       -7.80      5.20 o 
   3 -11   2        3.76        6.57      2.49 o 
   4 -11   2        0.74        5.61      3.20 o 
  -2 -10   2        0.15        1.13      2.57 o 
  -1 -10   2        0.04        1.19      2.26 o 
   0 -10   2       25.30       27.58      7.08 o 
   1 -10   2        7.35        7.77      6.08 o 
   2 -10   2        0.61        0.31      1.82 o 
   3 -10   2        0.23       -0.26      3.54 o 
   4 -10   2        4.07        7.21      2.80 o 
   5 -10   2       10.64       12.91      3.58 o 
  -3  -9   2        0.47        2.38      3.13 o 
  -2  -9   2        0.84        2.76      2.63 o 
  -1  -9   2        0.15       -0.57      1.68 o 
   0  -9   2       14.83       12.18      2.69 o 
   1  -9   2      153.57      155.85      6.61 o 
   2  -9   2      417.33      390.46      9.41 o 
   3  -9   2       69.99       63.66      4.44 o 
   4  -9   2        1.43        0.90      2.07 o 
   5  -9   2        1.10        1.73      2.38 o 
  -4  -8   2       28.37       17.11      5.14 o 
  -3  -8   2       36.84       35.17      5.33 o 
  -2  -8   2        3.86        4.26      2.88 o 
  -1  -8   2        9.97       11.17      2.66 o 
   0  -8   2        6.41        7.03      2.06 o 
   1  -8   2        1.53        5.02      2.88 o 
   2  -8   2      199.08      187.38      6.27 o 
   3  -8   2       82.19       76.48      4.58 o 
   4  -8   2        4.02        2.59      2.14 o 
   5  -8   2        0.00       -0.86      1.85 o 
   6  -8   2        0.97        2.72      3.17 o 
  -4  -7   2        0.00        0.56      2.32 o 
  -3  -7   2        7.91        6.96      3.26 o 
  -2  -7   2       79.32       69.32      4.41 o 
  -1  -7   2        0.11       -0.59      1.27 o 
   0  -7   2       10.69        6.78      1.19 o 
   1  -7   2        0.01        0.28      0.73 o 
   2  -7   2       32.11       27.89      2.62 o 
   3  -7   2       65.30       56.67      3.83 o 
   4  -7   2        0.07       -0.86      1.58 o 
   5  -7   2        2.98        3.79      2.34 o 
   6  -7   2        3.35        7.53      3.42 o 
  -5  -6   2        0.60        1.94      3.01 o 
  -4  -6   2        0.57       -1.69      2.07 o 
  -3  -6   2        0.51       -1.32      1.69 o 
  -2  -6   2        5.00        6.24      1.88 o 
  -1  -6   2       44.92       50.21      2.05 o 
   0  -6   2       84.41       73.69      2.46 o 
   1  -6   2       28.09       14.70      1.28 o 
   2  -6   2      173.53      162.87      5.16 o 
   3  -6   2       20.17       15.79      3.42 o 
   4  -6   2       47.66       40.44      3.49 o 
   5  -6   2       51.55       40.17      3.64 o 
   6  -6   2       15.92       22.77      7.21 o 
  -5  -5   2        0.10        0.63      2.44 o 
  -4  -5   2       21.35       27.52      5.27 o 
  -3  -5   2        2.80        4.11      1.54 o 
  -2  -5   2       30.76       37.31      2.88 o 
  -1  -5   2       24.12       15.74      1.12 o 
   0  -5   2        1.07        1.67      0.66 o 
   1  -5   2       10.87       14.66      1.09 o 
   2  -5   2        0.98        1.02      0.97 o 
   3  -5   2       31.48       36.90      2.83 o 
   4  -5   2        0.25       -0.09      1.22 o 
   5  -5   2       16.72       17.06      2.86 o 
   6  -5   2        0.02        0.81      2.26 o 
  -6  -4   2        0.73        2.01      3.20 o 
  -5  -4   2       19.14       20.00      5.02 o 
  -4  -4   2       47.92       42.44      5.14 o 
  -3  -4   2       89.05       99.59      4.42 o 
  -2  -4   2       51.23       55.95      1.79 o 
  -1  -4   2      105.63      147.12      2.48 o 
   0  -4   2        1.95        0.02      0.47 o 
   1  -4   2       33.53       51.66      1.46 o 
   2  -4   2      242.27      228.09      5.30 o 
   3  -4   2        0.13        0.57      1.01 o 
   4  -4   2        1.29        0.83      1.22 o 
   5  -4   2        0.35       -0.99      1.19 o 
  -6  -3   2        8.03        8.40      4.07 o 
  -5  -3   2        4.23        7.90      3.32 o 
  -4  -3   2        0.36        1.86      1.17 o 
  -3  -3   2       55.74       56.61      2.08 o 
  -2  -3   2       16.75       10.91      1.02 o 
  -1  -3   2      455.59      450.32      9.25 o 
   0  -3   2      242.82      253.27      2.99 o 
   1  -3   2       10.59       13.41      1.35 o 
   2  -3   2      279.76      260.53      5.25 o 
   3  -3   2       15.96       14.87      1.20 o 
   4  -3   2        2.40        4.55      1.48 o 
   5  -3   2        4.68        6.52      2.70 o 
   6  -3   2        3.31        5.14      2.32 o 
  -6  -2   2       10.44       11.66      4.26 o 
  -5  -2   2       15.18       17.87      4.33 o 
  -4  -2   2        3.37        5.50      1.12 o 
  -3  -2   2       35.19       26.26      1.45 o 
  -2  -2   2      564.69      546.45      4.69 o 
  -1  -2   2     4393.17     4487.24     64.60 o 
   0  -2   2      163.93      216.42      2.41 o 
   1  -2   2      191.34      242.59      3.97 o 
   2  -2   2       91.89      162.98      2.78 o 
   3  -2   2        0.26        0.29      0.56 o 
   4  -2   2        0.30        4.04      1.29 o 
   5  -2   2        9.93        5.96      2.51 o 
   6  -2   2        0.02        1.44      2.07 o 
  -6  -1   2       10.38       13.48      4.39 o 
  -5  -1   2        7.03        8.23      2.08 o 
  -4  -1   2        2.96        2.03      1.12 o 
  -3  -1   2        0.06       -0.33      0.46 o 
  -2  -1   2       29.59       16.72      1.01 o 
  -1  -1   2     5739.26     5564.98     54.66 o 
   0  -1   2     6596.39     6095.42     95.84 o 
   1  -1   2      545.90      584.80      4.36 o 
   2  -1   2      215.48      260.37      3.57 o 
   3  -1   2        8.45       13.61      1.46 o 
   4  -1   2       85.15       85.92      2.97 o 
   5  -1   2       16.89       22.34      2.60 o 
   6  -1   2        0.50        1.32      2.26 o 
  -6   0   2        1.23        0.75      2.44 o 
  -5   0   2       20.40       20.06      1.92 o 
  -4   0   2       11.18       13.50      1.55 o 
  -3   0   2      170.77      124.56      3.02 o 
  -2   0   2        0.97        3.14      0.61 o 
  -1   0   2       53.44       64.49      1.48 o 
   0   0   2        0.63        0.56      0.51 o 
   1   0   2     1092.17      981.76      7.59 o 
   2   0   2      260.92      228.44      3.24 o 
   3   0   2      110.06      116.90      2.88 o 
   4   0   2        9.63        7.98      1.72 o 
   5   0   2       28.47       24.13      3.39 o 
   6   0   2        0.48        1.82      2.63 o 
  -6   1   2        0.01        0.29      1.33 o 
  -5   1   2       12.16        9.14      1.63 o 
  -4   1   2       92.31       91.66      3.09 o 
  -3   1   2      172.78      204.57      4.74 o 
  -2   1   2      286.93      280.01      3.91 o 
  -1   1   2     1946.43     2056.32     18.41 o 
   0   1   2      246.18      233.99      2.81 o 
   1   1   2        8.44        8.69      2.29 o 
   2   1   2      333.56      440.79      6.57 o 
   3   1   2       69.46       94.10      3.65 o 
   4   1   2        0.01        1.29      1.37 o 
   5   1   2       14.53       11.32      2.37 o 
   6   1   2        0.00        2.95      2.76 o 
  -6   2   2        1.69        3.13      2.26 o 
  -5   2   2        5.69        4.15      1.23 o 
  -4   2   2       20.35       20.13      1.73 o 
  -3   2   2        1.34       -0.16      0.54 o 
  -2   2   2       79.73       49.88      1.84 o 
  -1   2   2      398.85      441.38      4.64 o 
   0   2   2      631.54      687.97      5.50 o 
   1   2   2        0.71       13.95      1.55 o 
   2   2   2      480.78      504.84      7.50 o 
   3   2   2       14.90       15.14      2.11 o 
   4   2   2        0.05        0.56      1.34 o 
   5   2   2        0.85       -0.91      1.49 o 
   6   2   2        2.25        4.39      3.07 o 
  -6   3   2       11.94       28.08      3.82 o 
  -5   3   2        0.19       -0.05      1.16 o 
  -4   3   2        4.39        6.99      2.73 o 
  -3   3   2        3.44        4.48      1.13 o 
  -2   3   2       31.50       26.36      1.71 o 
  -1   3   2      359.15      386.10      4.82 o 
   0   3   2        0.03        0.93      0.64 o 
   1   3   2        5.43        9.25      1.15 o 
   2   3   2        8.03       12.93      1.91 o 
   3   3   2       27.70       22.09      2.44 o 
   4   3   2        0.17       -0.41      1.50 o 
   5   3   2        3.78        1.63      2.57 o 
  -6   4   2       22.97       29.07      6.77 o 
  -5   4   2       16.99       16.48      4.83 o 
  -4   4   2        0.22        0.02      0.76 o 
  -3   4   2       25.27       25.54      1.72 o 
  -2   4   2       42.32       53.77      2.17 o 
  -1   4   2      321.99      353.36      5.09 o 
   0   4   2       12.91       14.28      1.35 o 
   1   4   2        8.37        8.58      1.26 o 
   2   4   2       22.40       20.12      2.23 o 
   3   4   2       20.88       17.53      2.56 o 
   4   4   2       14.73       11.91      3.89 o 
   5   4   2        6.36        5.45      3.45 o 
  -6   5   2       18.06       25.79      3.82 o 
  -5   5   2       40.70       40.07      3.45 o 
  -4   5   2      261.08      248.46      7.20 o 
  -3   5   2      105.21      101.35      3.32 o 
  -2   5   2        2.32        7.98      1.76 o 
  -1   5   2        2.95        3.97      0.99 o 
   0   5   2       19.54       13.87      1.50 o 
   1   5   2       73.18       56.21      3.04 o 
   2   5   2        2.39        0.94      1.46 o 
   3   5   2        7.92        6.91      2.22 o 
   4   5   2        3.58        4.39      2.95 o 
   5   5   2        6.85        7.52      3.95 o 
  -6   6   2        0.92        7.44      6.46 o 
  -5   6   2        1.25        2.92      2.41 o 
  -4   6   2      223.85      224.91     10.97 o 
  -3   6   2      383.00      341.97      6.28 o 
  -2   6   2        1.00        1.25      0.93 o 
  -1   6   2       19.85       26.01      1.90 o 
   0   6   2        9.10        9.27      1.48 o 
   1   6   2       21.18       27.36      2.46 o 
   2   6   2        3.55        6.13      1.96 o 
   3   6   2        2.32        1.25      2.63 o 
   4   6   2        2.04        0.13      2.26 o 
  -6   7   2        0.02       14.23      4.26 o 
  -5   7   2        4.15        7.65      2.47 o 
  -4   7   2        8.68       10.24      2.47 o 
  -3   7   2       15.47       23.73      3.08 o 
  -2   7   2        9.81       11.23      1.74 o 
  -1   7   2        0.00       -0.74      0.88 o 
   0   7   2        4.06        6.53      1.57 o 
   1   7   2       34.46       42.93      3.09 o 
   2   7   2       83.93       86.89      7.52 o 
   3   7   2        6.74        7.52      3.57 o 
  -6   8   2        0.69        7.46      3.29 o 
  -5   8   2        0.04        2.59      2.44 o 
  -4   8   2       35.34       35.47      4.19 o 
  -3   8   2       12.30       10.81      2.43 o 
  -2   8   2        5.16        2.82      1.32 o 
  -1   8   2      103.94       83.24      3.62 o 
   0   8   2      112.54      118.19      4.98 o 
   1   8   2       13.21       16.86      4.39 o 
   2   8   2       12.13        9.34      3.70 o 
   3   8   2        0.03        2.88      2.88 o 
  -5   9   2        5.05        7.99      2.85 o 
  -4   9   2        7.86       10.58      2.90 o 
  -3   9   2        2.84        1.66      1.70 o 
  -2   9   2        1.50        1.43      1.59 o 
  -1   9   2       61.56       54.38      3.20 o 
   0   9   2        0.25        3.07      2.23 o 
   1   9   2       12.86       13.85      4.07 o 
   2   9   2        1.18        3.45      2.95 o 
  -4  10   2        9.22       21.16      4.11 o 
  -3  10   2        3.40        3.46      2.13 o 
  -2  10   2        7.98       15.06      2.81 o 
  -1  10   2        6.84        6.90      2.19 o 
   0  10   2        2.98        8.09      3.51 o 
   1  10   2        0.50        1.38      2.57 o 
   1 -12   3        3.41       -3.13      5.14 o 
   2 -12   3        0.57       -5.77      6.52 o 
   0 -11   3        0.64       -2.19      4.14 o 
   1 -11   3        0.06       -6.49      4.33 o 
   2 -11   3        0.30       -1.07      6.08 o 
   3 -11   3        6.71       11.50      3.12 o 
   4 -11   3        9.15        9.26      3.33 o 
  -2 -10   3        0.78        2.76      2.70 o 
  -1 -10   3        0.75        1.29      2.01 o 
   0 -10   3        2.00       -0.06      4.39 o 
   1 -10   3        4.23        7.90      5.70 o 
   2 -10   3       10.46       14.74      3.11 o 
   3 -10   3        4.05        6.76      2.55 o 
   4 -10   3        2.36        5.05      2.76 o 
  -3  -9   3       18.65       18.74      5.08 o 
  -2  -9   3        4.27        4.20      2.95 o 
  -1  -9   3        6.63        4.85      2.24 o 
   0  -9   3       10.36       16.49      5.83 o 
   1  -9   3      180.09      183.08      6.25 o 
   2  -9   3      159.59      158.40      8.75 o 
   3  -9   3       30.24       30.65      3.62 o 
   4  -9   3        2.34        0.85      3.67 o 
   5  -9   3        0.09        2.80      2.46 o 
  -4  -8   3        1.92        1.13      2.82 o 
  -3  -8   3        1.27        2.51      2.88 o 
  -2  -8   3       24.99       19.45      3.14 o 
  -1  -8   3       54.36       49.79      4.01 o 
   0  -8   3       25.37       26.27      2.78 o 
   1  -8   3       21.98       20.15      2.28 o 
   2  -8   3       27.68       28.13      2.96 o 
   3  -8   3       12.26       13.28      3.26 o 
   4  -8   3        0.83       -0.58      1.69 o 
   5  -8   3        0.02        0.18      1.94 o 
  -5  -7   3        0.01        0.06      2.95 o 
  -4  -7   3        0.11        0.50      2.51 o 
  -3  -7   3       12.68       13.42      4.07 o 
  -2  -7   3        4.24        7.12      2.17 o 
  -1  -7   3      103.02      120.09      5.29 o 
   0  -7   3        9.98       16.00      1.51 o 
   1  -7   3        0.38        0.01      0.99 o 
   2  -7   3        1.93        1.46      1.35 o 
   3  -7   3       21.74       16.68      2.74 o 
   4  -7   3        0.07        0.97      1.77 o 
   5  -7   3        0.58       -0.51      1.98 o 
   6  -7   3        0.06        2.56      2.20 o 
  -5  -6   3        0.86        1.76      2.70 o 
  -4  -6   3        0.05       -1.38      1.94 o 
  -3  -6   3       10.89       14.80      2.61 o 
  -2  -6   3       15.05       18.64      2.64 o 
  -1  -6   3       29.09       18.55      2.20 o 
   0  -6   3       52.07       75.15      2.43 o 
   1  -6   3        7.82        8.37      1.02 o 
   2  -6   3        0.34        1.25      1.19 o 
   3  -6   3        5.49        7.78      1.96 o 
   4  -6   3       36.12       26.66      3.31 o 
   5  -6   3        8.11        4.97      2.22 o 
   6  -6   3        2.37        1.32      2.51 o 
  -5  -5   3        0.00        0.56      2.51 o 
  -4  -5   3        2.17        2.26      2.51 o 
  -3  -5   3        3.35        3.32      1.46 o 
  -2  -5   3        0.28       -0.56      0.89 o 
  -1  -5   3       32.82       26.42      1.23 o 
   0  -5   3      148.14      146.80      2.98 o 
   1  -5   3      207.43      205.69      3.27 o 
   2  -5   3       36.08       54.31      3.01 o 
   3  -5   3       71.12       54.58      3.34 o 
   4  -5   3        0.13       -1.09      1.25 o 
   5  -5   3        0.61        0.08      1.61 o 
  -6  -4   3        0.99        3.95      3.51 o 
  -5  -4   3       39.00       32.35      5.02 o 
  -4  -4   3      144.28      140.07      5.83 o 
  -3  -4   3       33.51       32.72      2.76 o 
  -2  -4   3        1.00        0.56      0.98 o 
  -1  -4   3       37.44       26.23      2.17 o 
   0  -4   3       29.10       51.57      1.66 o 
   1  -4   3      100.13      115.94      4.51 o 
   2  -4   3      471.77      485.49      7.79 o 
   3  -4   3       44.97       38.53      2.79 o 
   4  -4   3        1.38        3.79      1.61 o 
   5  -4   3        1.54        0.25      2.32 o 
   6  -4   3        1.62        4.95      2.32 o 
  -6  -3   3       20.63       23.76      5.64 o 
  -5  -3   3        0.97       -0.50      1.88 o 
  -4  -3   3        3.79        1.98      1.29 o 
  -3  -3   3       26.39       28.29      2.46 o 
  -2  -3   3       78.94       90.19      3.65 o 
  -1  -3   3      120.96      117.98      3.67 o 
   0  -3   3       17.60       23.83      1.08 o 
   1  -3   3       27.27       16.46      1.49 o 
   2  -3   3      272.84      281.41      3.46 o 
   3  -3   3      151.03      156.59      3.30 o 
   4  -3   3        6.95        4.01      2.32 o 
   5  -3   3        2.57        5.20      2.44 o 
   6  -3   3        0.09        2.82      2.19 o 
  -6  -2   3        4.30        5.89      3.57 o 
  -5  -2   3        1.97        0.76      1.37 o 
  -4  -2   3        0.05        0.16      0.94 o 
  -3  -2   3        0.97        0.16      0.49 o 
  -2  -2   3      561.66      573.50      4.73 o 
  -1  -2   3     1948.86     1850.08     15.45 o 
   0  -2   3       36.99       22.30      1.09 o 
   1  -2   3      809.51      694.80      5.43 o 
   2  -2   3      489.70      429.13      4.75 o 
   3  -2   3       37.91       32.25      1.71 o 
   4  -2   3      213.63      208.13      8.15 o 
   5  -2   3       82.87       82.00      5.96 o 
   6  -2   3        4.69        4.89      2.70 o 
  -7  -1   3        0.00        1.25      2.95 o 
  -6  -1   3        1.97        5.64      3.20 o 
  -5  -1   3        0.95        1.09      1.37 o 
  -4  -1   3       20.49       16.26      1.59 o 
  -3  -1   3        0.76        0.35      0.53 o 
  -2  -1   3      803.70      843.57      6.31 o 
  -1  -1   3     2399.05     2350.10     12.48 o 
   0  -1   3       24.78       24.31      1.54 o 
   1  -1   3      443.92      510.92      4.88 o 
   2  -1   3      179.73      190.21      3.26 o 
   3  -1   3        0.01        0.21      0.65 o 
   4  -1   3       74.67       87.25      3.90 o 
   5  -1   3       65.69       68.52      5.52 o 
   6  -1   3        2.49        3.89      2.88 o 
  -6   0   3        0.39        0.05      1.47 o 
  -5   0   3       16.59       17.71      2.01 o 
  -4   0   3      214.57      204.54      4.50 o 
  -3   0   3       48.58       61.72      2.59 o 
  -2   0   3        8.30        4.77      0.74 o 
  -1   0   3       74.23       97.52      2.24 o 
   0   0   3      310.22      298.82      3.39 o 
   1   0   3        0.01       12.45      1.42 o 
   2   0   3        2.88       22.30      1.27 o 
   3   0   3       49.80       46.87      2.70 o 
   4   0   3        0.03        0.30      1.31 o 
   5   0   3        8.88        8.06      2.15 o 
   6   0   3        1.88        1.57      2.82 o 
  -6   1   3        3.96        6.58      3.51 o 
  -5   1   3        0.02       -0.13      1.05 o 
  -4   1   3       13.13       18.91      1.62 o 
  -3   1   3       41.82       28.45      1.66 o 
  -2   1   3       19.12       13.79      1.09 o 
  -1   1   3        3.43        2.99      0.68 o 
   0   1   3       36.96       32.87      1.35 o 
   1   1   3      277.15      282.34      5.05 o 
   2   1   3       78.90       72.60      3.04 o 
   3   1   3        0.00        1.36      1.26 o 
   4   1   3       29.48       31.72      3.82 o 
   5   1   3        0.35        0.79      1.79 o 
  -6   2   3        1.18        2.23      1.27 o 
  -5   2   3        2.14        2.58      1.15 o 
  -4   2   3       12.55        8.01      1.29 o 
  -3   2   3       75.29       58.95      2.33 o 
  -2   2   3       51.09       57.35      2.12 o 
  -1   2   3       22.42       31.29      1.52 o 
   0   2   3      335.75      340.37      5.48 o 
   1   2   3       17.28       16.80      1.68 o 
   2   2   3       30.07       34.81      2.45 o 
   3   2   3        0.08        0.77      1.32 o 
   4   2   3        4.17        5.78      2.06 o 
   5   2   3        1.97        0.51      1.93 o 
  -6   3   3        0.44        1.50      2.07 o 
  -5   3   3       20.40       22.61      2.18 o 
  -4   3   3        3.34        7.32      1.36 o 
  -3   3   3       13.84       14.95      1.51 o 
  -2   3   3      303.78      323.17      5.09 o 
  -1   3   3     1434.05     1589.14     14.54 o 
   0   3   3      490.69      478.48      5.55 o 
   1   3   3       33.31       34.05      1.68 o 
   2   3   3        8.68        9.60      1.88 o 
   3   3   3        3.07        3.14      1.72 o 
   4   3   3        8.04       10.90      2.51 o 
   5   3   3        0.49        2.26      2.44 o 
  -6   4   3        1.43        5.49      4.42 o 
  -5   4   3        3.21        1.25      2.01 o 
  -4   4   3       34.08       23.68      2.24 o 
  -3   4   3        2.16        1.20      0.97 o 
  -2   4   3        9.46       10.28      1.38 o 
  -1   4   3        0.32        7.25      1.14 o 
   0   4   3       24.43       23.83      1.65 o 
   1   4   3       13.44       11.62      1.94 o 
   2   4   3        3.45        6.11      1.88 o 
   3   4   3        0.03       -0.94      1.44 o 
   4   4   3       11.53        9.91      2.51 o 
   5   4   3        1.73        5.02      3.39 o 
  -6   5   3       13.40       32.35      4.39 o 
  -5   5   3      141.32      118.89      5.57 o 
  -4   5   3      249.62      230.79      7.35 o 
  -3   5   3       18.62       16.38      1.84 o 
  -2   5   3       70.68       68.70      2.77 o 
  -1   5   3      122.88      133.18      3.94 o 
   0   5   3        0.51        1.42      0.96 o 
   1   5   3       74.19       69.95      5.20 o 
   2   5   3      113.59      118.66      4.95 o 
   3   5   3        1.41        0.91      1.78 o 
   4   5   3        4.28        5.08      3.26 o 
  -6   6   3        1.39        7.67      6.52 o 
  -5   6   3       13.11       17.22      2.98 o 
  -4   6   3       95.96       95.74      4.98 o 
  -3   6   3        0.02       -0.15      0.96 o 
  -2   6   3        2.95        2.09      1.08 o 
  -1   6   3       10.11        6.37      1.36 o 
   0   6   3       66.08       59.83      3.37 o 
   1   6   3      321.28      342.92     10.25 o 
   2   6   3      234.28      229.44      8.84 o 
   3   6   3       17.63       12.41      4.01 o 
   4   6   3        3.49        4.33      3.07 o 
  -6   7   3        0.85        8.09      5.77 o 
  -5   7   3        3.55        9.08      2.50 o 
  -4   7   3       19.80       16.29      2.78 o 
  -3   7   3        2.03        1.63      1.47 o 
  -2   7   3        1.19        0.20      1.01 o 
  -1   7   3       12.48       20.91      2.23 o 
   0   7   3        0.91        0.03      1.26 o 
   1   7   3       24.48       24.56      3.04 o 
   2   7   3        3.01        3.51      3.07 o 
   3   7   3        0.03        2.82      2.95 o 
  -5   8   3        1.37        7.06      2.82 o 
  -4   8   3        0.62        0.81      1.60 o 
  -3   8   3        0.01        1.42      1.44 o 
  -2   8   3       41.10       39.58      2.72 o 
  -1   8   3       15.51       17.01      3.10 o 
   0   8   3        0.01        0.37      1.19 o 
   1   8   3        7.34       11.32      2.24 o 
   2   8   3        0.35        0.88      2.57 o 
  -5   9   3        0.04        3.71      2.13 o 
  -4   9   3        0.01        2.99      1.77 o 
  -3   9   3        7.03        5.58      2.01 o 
  -2   9   3        4.23        6.93      2.06 o 
  -1   9   3       16.82       16.31      2.56 o 
   0   9   3        3.14        5.13      2.35 o 
   1   9   3        2.35        4.83      3.20 o 
  -3  10   3       11.63       18.90      3.16 o 
  -2  10   3        0.13        4.64      2.01 o 
  -1  10   3        0.89        6.77      1.88 o 
   0  10   3        0.01        2.19      2.57 o 
   0 -12   4        0.93       -6.68      4.45 o 
   1 -12   4        2.90       -7.40      6.14 o 
   2 -12   4        4.20       -6.27      7.33 o 
  -1 -11   4        0.18       -2.32      3.57 o 
   0 -11   4        0.23       -3.89      3.95 o 
   1 -11   4       25.80       18.56      7.33 o 
   2 -11   4        1.17        1.19      6.83 o 
   3 -11   4        7.20        7.96      2.92 o 
   4 -11   4       19.63       19.45      4.04 o 
  -3 -10   4        0.00        4.51      3.57 o 
  -2 -10   4        0.05        0.75      2.38 o 
  -1 -10   4        0.12       -2.38      3.57 o 
   0 -10   4        4.10       -1.44      4.39 o 
   1 -10   4      124.36      119.11     10.72 o 
   2 -10   4       89.34       76.00      4.88 o 
   3 -10   4       13.34        9.91      2.81 o 
   4 -10   4        2.54        0.52      3.07 o 
  -3  -9   4        1.29       -0.38      2.32 o 
  -2  -9   4        7.63       13.95      3.11 o 
  -1  -9   4        3.81        3.99      2.07 o 
   0  -9   4        0.04        0.44      4.26 o 
   1  -9   4        9.52        6.52      5.02 o 
   2  -9   4       20.02       17.77      3.01 o 
   3  -9   4        2.95        2.92      2.09 o 
   4  -9   4        4.99        7.57      3.05 o 
   5  -9   4        5.17        5.59      2.81 o 
  -4  -8   4        0.50       -0.06      2.63 o 
  -3  -8   4       36.89       40.93      3.75 o 
  -2  -8   4       97.37      102.03      5.57 o 
  -1  -8   4       51.22       46.60      3.79 o 
   0  -8   4       10.84        9.09      4.51 o 
   1  -8   4        8.44        8.40      2.02 o 
   2  -8   4       25.15       31.88      3.16 o 
   3  -8   4        3.46        1.36      1.89 o 
   4  -8   4       10.66        9.23      2.79 o 
   5  -8   4        7.57        8.85      3.03 o 
  -5  -7   4        1.55        1.32      3.13 o 
  -4  -7   4        3.43        3.26      3.39 o 
  -3  -7   4        0.15        0.56      1.97 o 
  -2  -7   4       16.67       22.26      3.70 o 
  -1  -7   4       12.51       16.25      2.64 o 
   0  -7   4       23.98       18.36      1.51 o 
   1  -7   4        0.02        0.05      1.00 o 
   2  -7   4        2.28        2.61      1.52 o 
   3  -7   4        0.75       -0.25      1.63 o 
   4  -7   4       46.61       34.50      4.26 o 
   5  -7   4        8.51        4.87      2.60 o 
  -5  -6   4        1.84        1.50      2.88 o 
  -4  -6   4        3.30        1.38      2.76 o 
  -3  -6   4        4.25        3.77      1.79 o 
  -2  -6   4        3.64        1.09      1.28 o 
  -1  -6   4        2.78        1.06      1.25 o 
   0  -6   4       11.29       12.11      1.29 o 
   1  -6   4        0.73        1.09      1.16 o 
   2  -6   4        3.10        9.20      1.85 o 
   3  -6   4        2.23        3.36      1.63 o 
   4  -6   4        1.34        0.15      1.68 o 
   5  -6   4        1.47        2.84      2.24 o 
  -6  -5   4        1.93        4.58      3.89 o 
  -5  -5   4       10.58       13.35      4.58 o 
  -4  -5   4       33.81       34.27      3.30 o 
  -3  -5   4       38.63       29.47      2.86 o 
  -2  -5   4        1.12        0.95      1.16 o 
  -1  -5   4        0.48       -0.33      0.84 o 
   0  -5   4        0.55       13.90      1.12 o 
   1  -5   4      470.70      508.12      5.06 o 
   2  -5   4       38.08       41.04      2.76 o 
   3  -5   4        0.31       -0.62      1.18 o 
   4  -5   4        0.04       -0.88      1.41 o 
   6  -5   4        0.85        4.70      2.38 o 
  -6  -4   4        0.69       -0.13      2.51 o 
  -5  -4   4       14.60       10.91      3.89 o 
  -4  -4   4       12.42       12.12      2.35 o 
  -3  -4   4        0.98       -0.15      0.99 o 
  -2  -4   4      247.06      199.81      5.89 o 
  -1  -4   4      103.58       96.95      3.78 o 
   0  -4   4       25.24       19.50      3.39 o 
   1  -4   4      149.87      165.59      2.77 o 
   2  -4   4        1.31        3.37      1.33 o 
   3  -4   4        2.25        5.20      2.51 o 
   4  -4   4        8.27        6.39      3.13 o 
   5  -4   4        7.08        8.09      2.88 o 
   6  -4   4        2.99        8.53      3.13 o 
  -6  -3   4        3.68        0.31      2.32 o 
  -5  -3   4       11.29       14.07      2.67 o 
  -4  -3   4       30.92       26.25      2.79 o 
  -3  -3   4        0.57        1.23      1.07 o 
  -2  -3   4      495.75      510.43      8.79 o 
  -1  -3   4      449.61      581.45     12.73 o 
   0  -3   4       67.27       44.83      1.57 o 
   1  -3   4        7.98        8.52      0.96 o 
   2  -3   4       29.70       44.49      1.71 o 
   3  -3   4        9.03        7.70      1.72 o 
   4  -3   4        2.39        2.38      2.26 o 
   5  -3   4        1.40        3.76      2.44 o 
   6  -3   4        0.06        3.51      2.70 o 
  -6  -2   4        0.30        0.75      2.70 o 
  -5  -2   4        2.37        2.15      1.54 o 
  -4  -2   4       11.26       11.09      2.12 o 
  -3  -2   4       65.15       67.89      2.11 o 
  -2  -2   4      124.64      163.88      2.62 o 
  -1  -2   4      390.46      345.06      3.73 o 
   0  -2   4        0.33        4.66      0.81 o 
   1  -2   4       42.23       47.13      1.74 o 
   2  -2   4        2.28        4.21      0.94 o 
   3  -2   4      200.56      200.60      4.08 o 
   4  -2   4      251.57      246.56      9.28 o 
   5  -2   4       16.09       11.60      3.39 o 
   6  -2   4        0.52        0.94      2.57 o 
  -6  -1   4       15.04       19.48      3.23 o 
  -5  -1   4       54.97       51.29      3.87 o 
  -4  -1   4        6.99        8.40      1.27 o 
  -3  -1   4        8.66        6.14      1.05 o 
  -2  -1   4      150.40      134.32      2.71 o 
  -1  -1   4      187.26      134.31      2.55 o 
   0  -1   4        6.16       13.25      1.37 o 
   1  -1   4      748.10      657.82      5.77 o 
   2  -1   4      340.56      339.65      4.56 o 
   3  -1   4        4.62        7.78      1.60 o 
   4  -1   4       61.44       46.82      3.14 o 
   5  -1   4        0.87        0.63      2.38 o 
   6  -1   4        0.12       -0.75      2.57 o 
  -7   0   4        0.00        6.46      2.51 o 
  -6   0   4        0.20        2.44      2.44 o 
  -5   0   4       15.57       15.80      2.31 o 
  -4   0   4       37.08       39.15      2.10 o 
  -3   0   4      185.74      179.55      3.78 o 
  -2   0   4       79.80       92.10      2.46 o 
  -1   0   4        9.77       14.45      1.09 o 
   0   0   4       11.06       13.17      1.79 o 
   1   0   4      280.28      346.92      4.02 o 
   2   0   4        2.00        8.92      1.57 o 
   3   0   4        0.48        0.22      1.14 o 
   4   0   4        3.42        2.76      1.63 o 
   5   0   4        0.17        0.31      2.44 o 
   6   0   4        0.54       -0.94      2.70 o 
  -7   1   4        4.97       22.13      3.57 o 
  -6   1   4        0.00        2.66      1.66 o 
  -5   1   4        9.03        9.34      1.63 o 
  -4   1   4       11.76        7.22      1.25 o 
  -3   1   4       25.49       39.68      1.97 o 
  -2   1   4        3.93        4.41      0.86 o 
  -1   1   4        1.88        3.02      0.77 o 
   0   1   4       81.08       61.31      1.95 o 
   1   1   4        0.50        7.12      1.57 o 
   2   1   4        4.75        2.37      1.28 o 
   3   1   4        1.95        2.90      1.48 o 
   4   1   4        5.05        2.74      1.79 o 
   5   1   4        0.00        0.83      1.91 o 
  -7   2   4        1.45       13.79      3.95 o 
  -6   2   4        1.70        4.02      1.47 o 
  -5   2   4        0.17        0.31      1.01 o 
  -4   2   4        0.27        1.85      0.96 o 
  -3   2   4       16.94       10.77      1.37 o 
  -2   2   4      347.18      357.91      5.37 o 
  -1   2   4       84.15       61.81      2.21 o 
   0   2   4      184.86      182.97      5.13 o 
   1   2   4       22.21       11.23      1.79 o 
   2   2   4       15.95        8.09      1.82 o 
   3   2   4        0.03       -0.42      1.28 o 
   4   2   4        2.12        1.38      1.67 o 
   5   2   4        0.28        1.47      1.87 o 
  -6   3   4       15.97       14.98      2.91 o 
  -5   3   4        0.33        0.27      1.03 o 
  -4   3   4        3.35        4.96      1.32 o 
  -3   3   4       84.97       92.67      3.22 o 
  -2   3   4      308.18      312.15      5.32 o 
  -1   3   4       69.06       87.67      3.35 o 
   0   3   4        0.26        1.73      0.76 o 
   1   3   4       95.16      100.42      3.89 o 
   2   3   4        2.21        6.08      1.77 o 
   3   3   4       23.80       29.17      2.83 o 
   4   3   4        9.10        9.51      2.48 o 
   5   3   4        4.61        5.45      3.32 o 
  -6   4   4        8.65        9.40      3.07 o 
  -5   4   4      124.33      108.62      4.74 o 
  -4   4   4      179.99      167.43      5.43 o 
  -3   4   4        0.00        0.40      1.08 o 
  -2   4   4        0.24        1.49      1.06 o 
  -1   4   4        3.08        7.00      1.19 o 
   0   4   4       31.50       43.71      2.14 o 
   1   4   4       65.56       72.56      3.61 o 
   2   4   4       43.84       42.32      3.20 o 
   3   4   4        5.27        3.49      2.06 o 
   4   4   4        0.01       -0.77      2.10 o 
  -6   5   4        0.09       19.50      3.39 o 
  -5   5   4        0.05        2.22      1.47 o 
  -4   5   4       41.02       42.49      2.71 o 
  -3   5   4        0.89        1.71      1.04 o 
  -2   5   4        1.00        3.12      1.11 o 
  -1   5   4        5.83        9.72      1.50 o 
   0   5   4       44.67       46.36      3.02 o 
   1   5   4      214.08      211.80      6.55 o 
   2   5   4        3.39        3.92      2.02 o 
   3   5   4        9.97       12.65      2.73 o 
   4   5   4        3.80        5.02      3.64 o 
  -6   6   4        0.36        9.53      6.02 o 
  -5   6   4        0.10        2.47      4.04 o 
  -4   6   4       22.29       24.73      2.52 o 
  -3   6   4        5.00        2.16      1.25 o 
  -2   6   4       63.62       70.46      3.16 o 
  -1   6   4       33.22       33.11      2.29 o 
   0   6   4       12.50       12.77      2.33 o 
   1   6   4      157.34      161.39      5.88 o 
   2   6   4       35.40       38.11      3.37 o 
   3   6   4        3.31        6.27      3.32 o 
  -6   7   4        3.19       18.70      6.17 o 
  -5   7   4        3.28        7.61      3.35 o 
  -4   7   4       26.68       27.94      3.47 o 
  -3   7   4        0.93        0.14      1.02 o 
  -2   7   4       15.22        7.53      1.65 o 
  -1   7   4        8.64        6.84      1.87 o 
   0   7   4        5.80        5.23      1.83 o 
   1   7   4        0.08        1.25      1.56 o 
   2   7   4        0.17        1.63      1.70 o 
   3   7   4        5.25        6.08      3.39 o 
  -5   8   4        0.00        5.05      1.93 o 
  -4   8   4        0.31        2.32      1.70 o 
  -3   8   4       10.75       16.06      2.79 o 
  -2   8   4        1.90        3.73      1.45 o 
  -1   8   4        4.38        5.75      1.80 o 
   0   8   4        6.19        9.93      6.08 o 
   1   8   4        2.71        6.96      1.97 o 
   2   8   4        1.30        1.82      2.63 o 
  -4   9   4        9.80       21.25      4.58 o 
  -3   9   4        3.90       12.15      2.61 o 
  -2   9   4        0.70        3.57      1.76 o 
  -1   9   4        1.43        3.31      1.91 o 
   0   9   4        5.80       14.81      5.45 o 
   1   9   4        0.84        2.70      2.95 o 
  -2  10   4        4.81       11.79      2.95 o 
   0 -12   5        0.07        0.19      4.51 o 
   1 -12   5        0.86       -6.14      5.77 o 
   2 -12   5        1.42       -6.46      6.52 o 
  -1 -11   5        0.47       -2.38      3.82 o 
   0 -11   5       44.39       51.34      9.28 o 
   1 -11   5       34.79       30.40      8.90 o 
   2 -11   5        0.14       -2.70      6.58 o 
   3 -11   5        6.57       10.53      8.46 o 
  -3 -10   5        0.79        2.44      3.20 o 
  -2 -10   5        2.47        5.03      2.44 o 
  -1 -10   5       11.12        8.27      4.89 o 
   0 -10   5      105.11      104.63     10.16 o 
   1 -10   5      185.22      175.78     12.85 o 
   2 -10   5       38.24       47.71      9.40 o 
   3 -10   5       15.41       19.23      3.54 o 
   4 -10   5        2.00       -0.37      1.96 o 
  -3  -9   5        2.56        5.90      2.73 o 
  -2  -9   5       42.00       37.20      3.96 o 
  -1  -9   5       27.04       21.58      3.03 o 
   0  -9   5        0.13       -3.57      3.89 o 
   1  -9   5       35.86       36.11      7.52 o 
   2  -9   5        0.14       -1.30      1.48 o 
   3  -9   5        1.38        0.20      1.94 o 
   4  -9   5        2.83        2.20      2.37 o 
   5  -9   5        4.06        4.71      3.00 o 
  -4  -8   5        0.00        0.44      2.95 o 
  -3  -8   5        0.82        2.95      2.38 o 
  -2  -8   5        4.15        4.39      2.18 o 
  -1  -8   5        1.85        0.79      1.47 o 
   0  -8   5        0.02        0.38      3.51 o 
   1  -8   5        8.60        8.33      1.98 o 
   2  -8   5       14.78       15.57      2.85 o 
   3  -8   5       19.35       24.89      3.64 o 
   4  -8   5        2.54       -0.39      2.23 o 
   5  -8   5        1.13        1.90      2.53 o 
  -5  -7   5        4.63        7.46      4.20 o 
  -4  -7   5        0.69        3.06      2.07 o 
  -3  -7   5        1.16        4.48      2.01 o 
  -2  -7   5        8.85       13.21      2.69 o 
  -1  -7   5        2.59        3.40      1.76 o 
   0  -7   5        0.19       -0.21      0.98 o 
   1  -7   5        5.95        8.07      1.80 o 
   2  -7   5       11.12        6.40      1.97 o 
   3  -7   5       22.52       23.24      3.23 o 
   4  -7   5       17.77       11.86      2.96 o 
   5  -7   5        2.86        5.39      4.76 o 
  -5  -6   5       11.78       17.62      5.33 o 
  -4  -6   5        0.13        2.57      1.70 o 
  -3  -6   5        3.77        3.22      1.78 o 
  -2  -6   5        3.88        7.45      2.48 o 
  -1  -6   5       15.92       13.25      2.26 o 
   0  -6   5       34.68       37.66      1.83 o 
   1  -6   5      101.58       93.05      3.92 o 
   2  -6   5        0.52        0.89      1.29 o 
   3  -6   5        1.83        3.63      1.85 o 
   4  -6   5        0.29       -1.50      3.13 o 
   6  -6   5        1.24        5.96      2.82 o 
  -6  -5   5        3.67        4.76      3.51 o 
  -5  -5   5       29.67       30.30      4.89 o 
  -4  -5   5       63.45       57.36      4.19 o 
  -3  -5   5       37.64       39.12      3.41 o 
  -2  -5   5       38.52       42.40      3.20 o 
  -1  -5   5        0.06        0.17      1.00 o 
   0  -5   5        0.71       -0.04      0.71 o 
   1  -5   5        2.30        4.62      1.10 o 
   2  -5   5       26.77       31.91      5.33 o 
   3  -5   5        4.33        6.46      3.51 o 
   4  -5   5        2.85        3.86      1.97 o 
   5  -5   5        0.29        1.76      2.19 o 
   6  -5   5        7.11       10.91      3.45 o 
  -6  -4   5        1.81        2.63      3.26 o 
  -5  -4   5        4.31        6.26      2.09 o 
  -4  -4   5       33.44       30.44      3.16 o 
  -3  -4   5      350.55      352.77      8.84 o 
  -2  -4   5      499.88      479.50      9.27 o 
  -1  -4   5        5.35        8.64      1.13 o 
   0  -4   5       83.15       69.75      2.16 o 
   1  -4   5        8.18        6.17      1.02 o 
   2  -4   5      137.73      133.67      4.56 o 
   3  -4   5       13.63       14.90      2.36 o 
   4  -4   5       19.65       13.60      3.26 o 
   5  -4   5        0.31        1.69      2.19 o 
   6  -4   5        4.94        6.14      3.20 o 
  -5  -3   5        0.50        1.52      1.57 o 
  -4  -3   5        1.55        4.35      1.76 o 
  -3  -3   5      190.16      180.68      6.07 o 
  -2  -3   5      962.33      900.11     12.10 o 
  -1  -3   5      337.86      288.43      3.76 o 
   0  -3   5       60.65       43.33      1.75 o 
   1  -3   5       28.51       18.61      1.40 o 
   2  -3   5       54.61       43.13      1.91 o 
   3  -3   5      140.42      135.16      4.88 o 
   4  -3   5      113.97      111.84      6.77 o 
   5  -3   5        9.00        8.21      3.20 o 
   6  -3   5        1.52        3.39      3.01 o 
  -6  -2   5        0.06        4.09      4.54 o 
  -5  -2   5       21.26       25.46      3.56 o 
  -4  -2   5        9.36       12.23      2.37 o 
  -3  -2   5       80.91       68.70      2.41 o 
  -2  -2   5      865.97      879.53     13.96 o 
  -1  -2   5      151.95      172.58      3.08 o 
   0  -2   5       17.83       20.39      1.34 o 
   1  -2   5       58.41       49.53      1.97 o 
   2  -2   5        0.01       -0.30      0.74 o 
   3  -2   5       17.49       18.12      2.02 o 
   4  -2   5        4.02        1.32      2.44 o 
   5  -2   5        1.68        4.39      2.95 o 
   6  -2   5        0.06        1.25      2.88 o 
  -7  -1   5        0.14        8.34      2.88 o 
  -6  -1   5        2.79        3.51      3.01 o 
  -5  -1   5       11.36       19.81      4.51 o 
  -4  -1   5        5.22        5.27      1.68 o 
  -3  -1   5       10.97       11.24      1.17 o 
  -2  -1   5      138.52      151.62      3.14 o 
  -1  -1   5      431.74      393.81      4.85 o 
   0  -1   5      364.04      413.37      4.99 o 
   1  -1   5       79.98      133.53      2.96 o 
   2  -1   5       68.09       81.40      2.52 o 
   3  -1   5        3.43        3.08      1.42 o 
   4  -1   5        0.90       -0.63      2.19 o 
   5  -1   5        6.37        7.27      3.32 o 
  -7   0   5        0.80       16.26      8.02 o 
  -6   0   5        2.81        6.47      2.23 o 
  -5   0   5        6.93        6.96      2.09 o 
  -4   0   5        0.07        0.09      0.73 o 
  -3   0   5        4.90        3.78      0.94 o 
  -2   0   5        5.20        4.58      0.91 o 
  -1   0   5       71.56       56.14      2.07 o 
   0   0   5      221.68      243.29      6.13 o 
   1   0   5      428.13      452.53      5.09 o 
   2   0   5       12.21        8.91      1.75 o 
   3   0   5        4.76        6.28      1.75 o 
   4   0   5        2.79        3.17      1.70 o 
   5   0   5        1.48       -0.94      2.51 o 
  -7   1   5        3.16        9.97      3.39 o 
  -6   1   5        2.27        5.62      2.23 o 
  -5   1   5       26.88       24.91      2.13 o 
  -4   1   5        0.01        0.01      0.72 o 
  -3   1   5       10.92        9.88      1.30 o 
  -2   1   5       71.18       80.17      2.64 o 
  -1   1   5       21.94       10.19      1.38 o 
   0   1   5        2.71        0.49      0.61 o 
   1   1   5       37.18       18.52      1.65 o 
   2   1   5       26.87       24.26      2.45 o 
   3   1   5        4.37        6.05      1.93 o 
   4   1   5        5.39        7.40      2.21 o 
   5   1   5        1.40        2.44      3.29 o 
  -7   2   5        3.44       21.82      5.52 o 
  -6   2   5        2.47        3.63      1.50 o 
  -5   2   5        0.85        0.69      1.02 o 
  -4   2   5       16.22       17.34      1.92 o 
  -3   2   5        7.01        6.69      1.27 o 
  -2   2   5        9.89       12.52      1.45 o 
  -1   2   5      168.85      154.40      3.64 o 
   0   2   5       22.37       29.91      1.69 o 
   1   2   5        2.09        8.84      1.86 o 
   2   2   5        5.90        8.10      1.99 o 
   3   2   5       44.70       38.87      3.16 o 
   4   2   5       12.68        9.59      2.60 o 
   5   2   5        0.12        1.33      2.35 o 
  -6   3   5       26.18       30.14      2.72 o 
  -5   3   5       18.84       22.54      2.52 o 
  -4   3   5       24.63       18.53      2.14 o 
  -3   3   5       57.22       55.78      2.67 o 
  -2   3   5       35.22       35.22      2.07 o 
  -1   3   5       24.88       21.45      1.70 o 
   0   3   5       63.18       63.08      2.39 o 
   1   3   5      126.34      112.64      4.45 o 
   2   3   5        0.00        0.12      1.60 o 
   3   3   5        7.22        3.81      2.04 o 
   4   3   5        9.41        9.83      2.70 o 
  -6   4   5       56.70       51.41      5.20 o 
  -5   4   5      294.00      278.38      7.72 o 
  -4   4   5      196.62      181.61      5.21 o 
  -3   4   5       56.36       48.76      2.66 o 
  -2   4   5        5.47        7.75      1.71 o 
  -1   4   5       21.10       20.79      2.99 o 
   0   4   5       34.35       35.99      2.81 o 
   1   4   5       71.08       77.83      4.03 o 
   2   4   5        1.24        1.83      1.79 o 
   3   4   5        0.02        0.02      1.66 o 
   4   4   5        3.28        1.65      2.41 o 
  -6   5   5        1.86       17.81      8.84 o 
  -5   5   5       53.31       51.08      3.90 o 
  -4   5   5        2.13        0.52      1.11 o 
  -3   5   5       27.01       18.28      2.09 o 
  -2   5   5        3.20        3.32      1.51 o 
  -1   5   5        2.00        1.49      1.02 o 
   0   5   5        0.20        1.45      1.58 o 
   1   5   5       46.88       53.67      3.63 o 
   2   5   5       33.86       31.16      3.30 o 
   3   5   5        6.29        7.34      2.42 o 
  -6   6   5        0.06       13.54      7.80 o 
  -5   6   5        0.91        5.33      4.20 o 
  -4   6   5        5.50        5.12      2.12 o 
  -3   6   5       23.77       20.59      2.27 o 
  -2   6   5        0.01        0.32      0.92 o 
  -1   6   5        3.95        3.30      1.70 o 
   0   6   5        3.77        6.94      2.03 o 
   1   6   5       18.30       24.60      8.12 o 
   2   6   5        2.27        4.11      2.08 o 
   3   6   5       11.12       11.22      4.07 o 
  -5   7   5        0.44        4.80      2.73 o 
  -4   7   5        1.80        4.52      3.13 o 
  -3   7   5       31.21       31.74      3.22 o 
  -2   7   5      119.17       98.51      5.38 o 
  -1   7   5       18.43       17.61      4.26 o 
   0   7   5        8.31        9.02      2.20 o 
   1   7   5        6.11        7.73      2.23 o 
   2   7   5        6.86        7.80      2.66 o 
  -5   8   5        1.03        6.96      3.01 o 
  -4   8   5        2.08        4.75      2.26 o 
  -3   8   5        0.44        4.19      2.70 o 
  -2   8   5       11.79       14.11      2.95 o 
  -1   8   5        0.14        2.26      1.42 o 
   0   8   5        4.13        7.04      1.98 o 
   1   8   5        9.92       12.89      3.26 o 
  -3   9   5        0.65        6.25      1.76 o 
  -2   9   5        0.04        2.00      1.39 o 
  -1   9   5        0.82        3.27      2.79 o 
   0   9   5       10.51       15.88      4.29 o 
   1 -12   6        9.95        9.53      8.53 o 
  -2 -11   6        0.31        9.78      4.14 o 
  -1 -11   6        0.25        3.64      4.76 o 
   0 -11   6        3.85        3.32      5.64 o 
   1 -11   6       14.50        8.90      7.33 o 
   2 -11   6        2.95       -1.88      7.21 o 
   3 -11   6        3.68       -7.21      7.52 o 
  -2 -10   6        0.06        1.25      3.01 o 
  -1 -10   6        1.61        0.13      4.01 o 
   0 -10   6       11.99        5.33      5.70 o 
   1 -10   6        0.79       -3.57      5.20 o 
   2 -10   6        0.01       -0.75      6.27 o 
   3 -10   6        9.76        7.56      2.99 o 
   4 -10   6        8.54        3.59      2.75 o 
  -3  -9   6       21.99       29.87      6.86 o 
  -2  -9   6       52.10       53.46      4.57 o 
  -1  -9   6       39.16       29.21      6.52 o 
   0  -9   6        1.33        0.00      4.70 o 
   1  -9   6        6.21        6.65      5.83 o 
   2  -9   6       10.60       16.13      4.14 o 
   3  -9   6        7.71        4.86      2.48 o 
   4  -9   6        2.36        0.52      2.28 o 
  -4  -8   6        1.71       14.94      9.18 o 
  -3  -8   6       12.35       15.22      3.05 o 
  -2  -8   6        3.91        3.95      2.15 o 
  -1  -8   6        8.30       10.99      2.60 o 
   0  -8   6        2.26        2.13      3.76 o 
   1  -8   6        0.01       -0.19      4.01 o 
   2  -8   6       10.75        8.32      2.40 o 
   3  -8   6        2.05        0.29      1.87 o 
   4  -8   6        0.38       -6.96      4.89 o 
   5  -8   6        1.62       -4.07      5.52 o 
  -5  -7   6        1.41        1.57      3.07 o 
  -4  -7   6        0.01        2.23      2.38 o 
  -3  -7   6        2.15        4.72      2.03 o 
  -2  -7   6        0.75        1.38      1.64 o 
  -1  -7   6        1.38        0.20      1.15 o 
   0  -7   6       27.48       27.46      5.64 o 
   1  -7   6        1.48        3.01      4.07 o 
   2  -7   6       18.90       26.15      2.86 o 
   3  -7   6        1.41        4.20      5.02 o 
   4  -7   6        0.03       -1.00      4.01 o 
   5  -7   6        0.19        4.89      2.26 o 
  -4  -6   6       16.24       23.34      3.25 o 
  -3  -6   6        5.99        7.64      2.26 o 
  -2  -6   6       13.01       12.04      2.42 o 
  -1  -6   6       50.21       50.01      3.42 o 
   0  -6   6      191.13      204.01      5.00 o 
   1  -6   6      109.42      119.27      4.40 o 
   2  -6   6        4.18        4.07      3.51 o 
   3  -6   6       11.15       11.42      2.56 o 
   4  -6   6        5.52        4.57      2.21 o 
   5  -6   6        1.78        3.64      2.51 o 
  -6  -5   6        0.78        2.19      3.20 o 
  -5  -5   6        3.87       16.36      8.12 o 
  -4  -5   6        2.71        1.82      2.57 o 
  -3  -5   6       80.77       57.10      4.07 o 
  -2  -5   6      141.96      129.11      5.36 o 
  -1  -5   6        2.93        1.38      2.26 o 
   0  -5   6       83.12       78.41      2.51 o 
   1  -5   6       86.34      110.69      4.19 o 
   2  -5   6        0.00       -0.15      1.26 o 
   3  -5   6        1.36       -0.98      1.61 o 
   4  -5   6       12.73       12.10      3.39 o 
   5  -5   6        2.44        4.39      2.82 o 
  -5  -4   6        4.15        4.49      2.19 o 
  -4  -4   6       15.61       15.39      2.88 o 
  -3  -4   6        6.90        4.90      1.77 o 
  -2  -4   6       10.34       13.35      3.13 o 
  -1  -4   6        5.26        8.38      1.13 o 
   0  -4   6        6.83        4.51      1.01 o 
   1  -4   6        0.21       -1.02      0.70 o 
   2  -4   6       11.06       19.68      2.54 o 
   3  -4   6       82.32       71.11      4.26 o 
   4  -4   6        6.63        5.45      2.76 o 
   5  -4   6        0.21        0.19      2.38 o 
  -6  -3   6        6.21       22.94      3.45 o 
  -5  -3   6        2.43        4.36      2.08 o 
  -4  -3   6        7.29        8.21      3.26 o 
  -3  -3   6        0.03        2.19      1.88 o 
  -2  -3   6       75.35       73.79      2.01 o 
  -1  -3   6       88.36       77.57      2.36 o 
   0  -3   6        0.86        0.10      0.74 o 
   1  -3   6        3.81        0.68      0.84 o 
   2  -3   6       96.86       88.43      2.86 o 
   3  -3   6      439.85      408.61     11.85 o 
   4  -3   6       81.81       78.93      6.14 o 
   5  -3   6        4.81        1.32      2.76 o 
  -6  -2   6       23.34       34.29      5.08 o 
  -5  -2   6       54.03       44.20      5.64 o 
  -4  -2   6       23.92       21.14      2.92 o 
  -3  -2   6       25.95       26.64      2.54 o 
  -2  -2   6        9.48       20.56      1.32 o 
  -1  -2   6       18.30       21.59      1.48 o 
   0  -2   6      122.74      123.58      3.08 o 
   1  -2   6       81.46       93.13      2.78 o 
   2  -2   6        5.12        7.18      1.32 o 
   3  -2   6       15.59       17.47      2.17 o 
   4  -2   6        3.16        5.64      3.01 o 
   5  -2   6        1.66        1.13      2.70 o 
  -6  -1   6        1.78        3.25      1.75 o 
  -5  -1   6        0.64        0.85      1.46 o 
  -4  -1   6       17.72       18.03      2.73 o 
  -3  -1   6        1.06        3.70      0.91 o 
  -2  -1   6        6.36        8.22      1.12 o 
  -1  -1   6       59.15       73.49      2.45 o 
   0  -1   6        6.44       11.11      1.31 o 
   1  -1   6        2.45        0.39      0.69 o 
   2  -1   6        4.44        2.78      1.35 o 
   3  -1   6        4.50        2.69      1.60 o 
   4  -1   6        3.11        2.01      2.76 o 
   5  -1   6        0.90       -0.81      2.63 o 
  -6   0   6        1.17        1.58      1.59 o 
  -5   0   6       11.84       10.98      2.62 o 
  -4   0   6        3.33        5.05      1.20 o 
  -3   0   6       38.02       36.91      2.01 o 
  -2   0   6       32.21       26.18      1.67 o 
  -1   0   6      169.95      189.48      3.94 o 
   0   0   6        2.51        3.71      0.93 o 
   1   0   6        6.27        8.01      1.06 o 
   2   0   6        7.20        4.61      1.68 o 
   3   0   6        2.10        1.74      1.63 o 
   4   0   6        1.38        1.95      1.62 o 
   5   0   6        1.12        1.32      3.01 o 
  -7   1   6        1.07        9.93      3.13 o 
  -6   1   6        0.00        1.61      1.89 o 
  -5   1   6        0.43        0.31      0.98 o 
  -4   1   6        1.58        2.08      1.05 o 
  -3   1   6       90.16       86.35      3.10 o 
  -2   1   6      177.08      165.56      3.98 o 
  -1   1   6        0.85        0.32      0.66 o 
   0   1   6        3.67        6.36      1.12 o 
   1   1   6       50.50       39.96      2.76 o 
   2   1   6       41.28       34.15      2.79 o 
   3   1   6        1.29        1.40      1.55 o 
   4   1   6        0.22        0.22      1.64 o 
   5   1   6        0.15       -3.86      2.57 o 
  -6   2   6        0.06        2.90      2.02 o 
  -5   2   6        3.45        4.18      1.50 o 
  -4   2   6       61.28       61.93      3.72 o 
  -3   2   6      281.01      265.29      5.60 o 
  -2   2   6      365.56      353.59      6.05 o 
  -1   2   6       40.40       40.27      2.14 o 
   0   2   6       14.40       18.37      1.66 o 
   1   2   6        0.58        0.98      1.44 o 
   2   2   6        0.37       -0.07      1.45 o 
   3   2   6        4.02        3.18      1.85 o 
   4   2   6        5.28        7.15      3.13 o 
  -6   3   6        1.63        4.76      1.75 o 
  -5   3   6       55.41       52.91      3.26 o 
  -4   3   6       23.65       27.08      2.46 o 
  -3   3   6       52.07       42.85      2.54 o 
  -2   3   6       58.61       37.58      2.26 o 
  -1   3   6       45.79       42.98      2.35 o 
   0   3   6      163.92      192.65      5.80 o 
   1   3   6       45.70       64.04      3.76 o 
   2   3   6        2.96        3.34      1.94 o 
   3   3   6        0.98        1.93      1.93 o 
   4   3   6        2.17        1.69      1.98 o 
  -6   4   6        4.84        6.33      2.70 o 
  -5   4   6        0.16        0.53      1.31 o 
  -4   4   6        0.22       -0.08      1.18 o 
  -3   4   6        6.26        9.26      1.76 o 
  -2   4   6        2.96        2.23      1.47 o 
  -1   4   6       30.77       38.58      2.29 o 
   0   4   6      460.89      438.22      9.09 o 
   1   4   6      138.73      127.79      5.30 o 
   2   4   6        1.08        1.94      1.88 o 
   3   4   6        5.06        3.97      2.26 o 
  -6   5   6        5.61       21.94     10.00 o 
  -5   5   6        2.54        2.54      1.73 o 
  -4   5   6       28.00       25.26      5.08 o 
  -3   5   6        1.08        1.43      0.98 o 
  -2   5   6       16.59       17.16      2.01 o 
  -1   5   6        3.30        2.01      1.66 o 
   0   5   6       76.45       72.64      4.13 o 
   1   5   6       37.74       34.90      3.20 o 
   2   5   6        0.97        0.65      1.75 o 
   3   5   6        2.79        2.75      2.10 o 
  -5   6   6        1.34       25.95      3.95 o 
  -4   6   6        0.00        0.66      2.15 o 
  -3   6   6        9.59       10.50      1.84 o 
  -2   6   6        7.52        4.37      1.34 o 
  -1   6   6        0.02       -0.82      2.51 o 
   0   6   6        7.70        8.45      2.24 o 
   1   6   6        0.16        0.37      1.61 o 
   2   6   6        3.98        7.44      2.41 o 
  -5   7   6        7.02       19.05      9.40 o 
  -4   7   6        8.80       24.89      3.64 o 
  -3   7   6        3.01        3.04      1.52 o 
  -2   7   6        2.48        1.69      1.54 o 
  -1   7   6        2.17        4.08      1.80 o 
   0   7   6        0.28        1.68      1.60 o 
   1   7   6        1.74        3.37      1.84 o 
  -4   8   6        9.78       33.48      4.39 o 
  -3   8   6        1.01        2.25      2.57 o 
  -2   8   6        5.79        8.43      2.60 o 
  -1   8   6        1.99        5.79      1.85 o 
   0   8   6        1.37        2.56      1.57 o 
  -1 -11   7       31.65       35.23      8.15 o 
   0 -11   7      100.51       84.88     10.28 o 
   1 -11   7       31.99       37.11      9.59 o 
   2 -11   7        5.04        6.27      8.15 o 
   3 -11   7        1.18       -2.13      7.77 o 
  -2 -10   7        2.00        5.14      3.57 o 
  -1 -10   7        4.54        3.13      4.39 o 
   0 -10   7        1.11       -1.38      4.51 o 
   1 -10   7        0.83       -4.07      5.45 o 
   2 -10   7        9.05       -0.31      7.65 o 
   3 -10   7        8.69        8.38      3.11 o 
   4 -10   7        9.40       -3.26      8.53 o 
  -3  -9   7        0.25        3.38      1.77 o 
  -2  -9   7        0.21        1.40      1.94 o 
  -1  -9   7        1.32        3.70      4.45 o 
   0  -9   7        0.51        1.25      4.33 o 
   1  -9   7        0.18       -3.45      4.58 o 
   2  -9   7       20.79       22.44      7.90 o 
   3  -9   7       21.30       18.99      7.96 o 
   4  -9   7        4.06       -2.38      6.21 o 
  -4  -8   7        1.31       12.01      6.90 o 
  -3  -8   7        5.45        5.18      3.07 o 
  -2  -8   7        0.32       -0.28      1.55 o 
  -1  -8   7        0.71        0.44      1.58 o 
   0  -8   7        9.80        8.71      5.08 o 
   1  -8   7        0.51       -1.94      3.89 o 
   2  -8   7        1.05        0.38      5.02 o 
   3  -8   7        7.08        6.58      5.83 o 
   4  -8   7        0.06       -1.15      5.36 o 
  -4  -7   7        0.00        2.90      3.67 o 
  -3  -7   7        0.05        0.57      1.56 o 
  -2  -7   7        6.36        7.39      2.32 o 
  -1  -7   7        1.43        3.64      3.39 o 
   0  -7   7        0.18       -1.44      3.20 o 
   1  -7   7        3.13        1.44      1.49 o 
   2  -7   7        0.44       -0.87      1.43 o 
   3  -7   7        2.24        2.42      2.13 o 
   4  -7   7        0.06        1.25      2.76 o 
   5  -7   7        3.66       12.98      3.82 o 
  -5  -6   7        2.13        2.44      3.26 o 
  -4  -6   7        0.01        1.10      1.46 o 
  -3  -6   7        0.02        1.07      1.59 o 
  -2  -6   7       13.85       15.96      2.79 o 
  -1  -6   7       42.02       32.55      2.93 o 
   0  -6   7       33.89       38.64      2.83 o 
   1  -6   7        8.93        6.30      1.85 o 
   2  -6   7       10.73       13.08      2.51 o 
   3  -6   7       21.08       19.81      3.13 o 
   4  -6   7        0.00       -0.56      2.01 o 
   5  -6   7        5.62        4.70      2.88 o 
  -5  -5   7        4.99        8.13      2.66 o 
  -4  -5   7       95.64       80.04      5.16 o 
  -3  -5   7      480.78      451.55     16.05 o 
  -2  -5   7      257.33      246.56     11.41 o 
  -1  -5   7       25.59       19.27      3.13 o 
   0  -5   7        0.58       -0.47      0.88 o 
   1  -5   7       15.13       27.06      2.56 o 
   2  -5   7        0.06       -0.09      1.62 o 
   3  -5   7       14.75       15.63      3.32 o 
   4  -5   7        1.57        0.56      2.32 o 
   5  -5   7        1.50        1.13      2.63 o 
  -6  -4   7        2.91       29.97      3.89 o 
  -5  -4   7        0.01        1.94      2.07 o 
  -4  -4   7       37.15       38.24      5.14 o 
  -3  -4   7      230.69      218.23      7.31 o 
  -2  -4   7       59.23       52.33      3.44 o 
  -1  -4   7        0.05        0.58      0.81 o 
   0  -4   7        4.43        5.08      1.18 o 
   1  -4   7        0.14       -0.02      0.96 o 
   2  -4   7        1.10        1.27      1.69 o 
   3  -4   7        9.96        7.27      3.07 o 
   4  -4   7        7.93        3.57      2.82 o 
   5  -4   7        4.44        5.96      3.39 o 
  -6  -3   7        0.09       19.87      3.45 o 
  -5  -3   7        2.84        5.15      2.12 o 
  -4  -3   7        2.43        5.93      2.17 o 
  -3  -3   7        3.56        0.67      1.14 o 
  -2  -3   7       16.48       18.37      2.42 o 
  -1  -3   7        7.92        6.93      1.19 o 
   0  -3   7       18.80       17.84      1.58 o 
   1  -3   7       38.29       47.62      2.31 o 
   2  -3   7       28.54       24.13      2.73 o 
   3  -3   7       27.83       29.09      4.01 o 
   4  -3   7        0.01        0.31      2.51 o 
   5  -3   7        2.49        0.81      2.88 o 
  -6  -2   7        0.79        5.79      2.07 o 
  -5  -2   7        0.81        3.03      1.86 o 
  -4  -2   7        5.61        4.34      1.99 o 
  -3  -2   7        1.29        1.10      1.26 o 
  -2  -2   7       23.27       25.69      1.64 o 
  -1  -2   7      412.60      387.24      8.98 o 
   0  -2   7      416.65      446.98      6.14 o 
   1  -2   7       83.84       83.73      2.91 o 
   2  -2   7        0.07       -0.23      1.24 o 
   3  -2   7        0.68       -1.69      2.26 o 
   4  -2   7       15.39       19.12      4.39 o 
   5  -2   7        0.15       -0.63      2.76 o 
  -6  -1   7        0.23        2.82      1.80 o 
  -5  -1   7        1.01        0.56      1.52 o 
  -4  -1   7        0.75       -1.40      0.98 o 
  -3  -1   7        8.99        7.73      1.24 o 
  -2  -1   7       17.71       13.20      1.51 o 
  -1  -1   7        2.69        2.34      1.00 o 
   0  -1   7       59.61       61.36      2.46 o 
   1  -1   7        0.55        1.21      0.79 o 
   2  -1   7        0.11       -0.63      1.32 o 
   3  -1   7        0.27        0.10      1.69 o 
   4  -1   7        1.33        1.76      2.95 o 
   5  -1   7        0.02       -2.70      2.44 o 
  -6   0   7        6.95        9.90      2.80 o 
  -5   0   7        6.86        6.01      2.22 o 
  -4   0   7        9.10        8.58      1.53 o 
  -3   0   7       23.84       24.87      1.85 o 
  -2   0   7       12.52       12.66      1.57 o 
  -1   0   7        5.50        6.02      1.23 o 
   0   0   7        6.13        7.64      1.27 o 
   1   0   7        6.38        8.11      1.90 o 
   2   0   7        0.70       -0.46      1.45 o 
   3   0   7        3.62        3.04      1.82 o 
   4   0   7        0.33       -1.82      2.57 o 
  -6   1   7        2.76        4.07      2.27 o 
  -5   1   7        1.26        1.57      1.83 o 
  -4   1   7        2.27        3.28      1.24 o 
  -3   1   7        0.70        0.31      0.81 o 
  -2   1   7       64.62       53.57      2.56 o 
  -1   1   7        9.26        6.71      1.35 o 
   0   1   7        8.68        7.15      1.29 o 
   1   1   7       17.27       25.93      2.70 o 
   2   1   7       52.92       42.19      3.26 o 
   3   1   7       46.59       34.86      3.24 o 
   4   1   7        2.10        0.35      2.60 o 
  -6   2   7       84.68       86.21      5.77 o 
  -5   2   7       25.77       28.99      2.72 o 
  -4   2   7        9.69       10.22      1.80 o 
  -3   2   7       56.48       52.48      2.79 o 
  -2   2   7        0.16       -0.79      0.81 o 
  -1   2   7        0.42        0.23      0.81 o 
   0   2   7       70.46       58.27      3.47 o 
   1   2   7        0.00        1.11      1.68 o 
   2   2   7        0.50        0.23      1.69 o 
   3   2   7        4.02        4.96      2.19 o 
   4   2   7        2.47        3.04      4.01 o 
  -6   3   7       76.51       68.52      4.42 o 
  -5   3   7       60.76       54.34      3.33 o 
  -4   3   7       22.16       19.85      2.36 o 
  -3   3   7       61.42       64.64      3.18 o 
  -2   3   7       28.24       31.81      2.30 o 
  -1   3   7       23.09       25.57      2.18 o 
   0   3   7        1.27       -1.03      1.52 o 
   1   3   7        0.07        1.81      1.86 o 
   2   3   7        1.60        0.43      1.79 o 
   3   3   7        0.22       -0.54      1.65 o 
  -6   4   7        1.30        3.98      2.03 o 
  -5   4   7        5.03        5.46      1.85 o 
  -4   4   7       22.74       28.12      2.71 o 
  -3   4   7       54.07       46.65      2.92 o 
  -2   4   7       67.92       61.52      3.77 o 
  -1   4   7        1.28        0.13      1.48 o 
   0   4   7       25.68       24.14      4.51 o 
   1   4   7        4.17        3.73      2.01 o 
   2   4   7        1.55        1.82      1.92 o 
   3   4   7        0.01       -0.74      1.79 o 
  -6   5   7        0.90        7.59      2.38 o 
  -5   5   7        4.67        4.86      2.09 o 
  -4   5   7       51.61       50.29      3.82 o 
  -3   5   7       54.19       47.73      3.55 o 
  -2   5   7        3.12        4.48      2.35 o 
  -1   5   7        3.17        2.48      1.75 o 
   0   5   7        6.79        9.24      2.38 o 
   1   5   7        3.80        4.97      2.18 o 
   2   5   7        3.79        5.49      2.27 o 
  -5   6   7        5.85       29.53      3.89 o 
  -4   6   7        6.31        5.72      2.08 o 
  -3   6   7       14.82       16.74      6.33 o 
  -2   6   7        8.04        6.78      2.11 o 
  -1   6   7        1.06        1.58      1.58 o 
   0   6   7        0.51        1.24      1.61 o 
   1   6   7        0.64        1.69      1.79 o 
  -3   7   7        7.37        6.57      3.35 o 
  -2   7   7        0.04        1.58      2.23 o 
  -1   7   7        2.07        1.93      1.55 o 
   0   7   7        1.10        4.64      1.98 o 
  -3   8   7        2.51        4.57      2.01 o 
  -2   8   7        0.80        3.39      2.79 o 
  -1   8   7       17.77       21.84      6.58 o 
  -1 -11   8       10.30        8.78      5.64 o 
   0 -11   8        8.68       10.09      6.77 o 
   1 -11   8        0.19       -1.25      6.77 o 
   2 -11   8        4.75       -6.02      8.53 o 
  -2 -10   8        1.52        6.58      3.76 o 
  -1 -10   8        1.01        2.19      4.89 o 
   0 -10   8        4.61        0.50      4.95 o 
   1 -10   8       18.39       22.07      8.90 o 
   2 -10   8        0.31       -3.32      6.77 o 
   3 -10   8        0.01       -7.33      7.65 o 
  -3  -9   8        6.15       10.94      2.86 o 
  -2  -9   8        0.19        0.85      1.88 o 
  -1  -9   8        0.27        0.88      3.89 o 
   0  -9   8        1.55        3.57      5.20 o 
   1  -9   8        0.69        0.00      5.83 o 
   2  -9   8        0.75       -3.51      6.08 o 
   3  -9   8        0.54        2.23      3.39 o 
   4  -9   8        0.03        7.21      2.63 o 
  -3  -8   8        0.63        1.88      1.83 o 
  -2  -8   8        0.28        0.81      3.01 o 
  -1  -8   8       14.24       20.69      6.14 o 
   0  -8   8       13.51       13.29      6.08 o 
   1  -8   8        1.38        4.89      5.20 o 
   2  -8   8        0.29       -0.33      4.04 o 
   3  -8   8        1.85        1.28      4.29 o 
   4  -8   8        0.65        0.38      5.27 o 
  -4  -7   8        0.26       -1.00      2.63 o 
  -3  -7   8        0.25       -0.73      2.13 o 
  -2  -7   8       49.55       54.85      6.77 o 
  -1  -7   8      117.80      116.59      8.02 o 
   0  -7   8      119.11      115.60      9.65 o 
   1  -7   8       17.30       19.76      2.90 o 
   2  -7   8        7.02        7.87      2.46 o 
   3  -7   8        0.40       -1.79      3.07 o 
   4  -7   8        0.32        3.76      2.70 o 
  -5  -6   8        0.30       18.99      3.01 o 
  -4  -6   8        0.00        6.58      3.07 o 
  -3  -6   8       22.67       21.57      5.02 o 
  -2  -6   8       22.17       22.53      2.89 o 
  -1  -6   8       16.16       17.58      2.73 o 
   0  -6   8        3.31        1.38      3.01 o 
   1  -6   8        3.36        6.55      2.18 o 
   2  -6   8       20.46       16.00      3.00 o 
   3  -6   8       17.31       14.42      3.12 o 
   4  -6   8        1.96        1.94      2.63 o 
   5  -6   8        1.61        4.14      3.26 o 
  -5  -5   8        7.19       11.35      3.64 o 
  -4  -5   8       33.97       29.46      5.08 o 
  -3  -5   8       15.08       14.75      2.77 o 
  -2  -5   8        4.13        5.05      2.57 o 
  -1  -5   8        4.17        4.18      1.63 o 
   0  -5   8        0.04       -0.42      1.04 o 
   1  -5   8       24.64       30.29      2.89 o 
   2  -5   8      192.53      209.34      6.79 o 
   3  -5   8       45.71       48.52      5.08 o 
   4  -5   8        0.03       -0.88      2.38 o 
   5  -5   8        1.74        2.51      3.07 o 
  -6  -4   8        9.58       30.40      4.07 o 
  -5  -4   8        1.44        6.27      2.10 o 
  -4  -4   8       17.66       10.44      2.63 o 
  -3  -4   8       15.87       13.18      2.59 o 
  -2  -4   8       14.92       14.48      2.41 o 
  -1  -4   8        4.00        2.30      1.11 o 
   0  -4   8        1.25        3.90      1.26 o 
   1  -4   8       25.11       32.61      2.23 o 
   2  -4   8      163.57      154.01      5.73 o 
   3  -4   8       87.73       86.57      6.46 o 
   4  -4   8        7.97       10.66      3.76 o 
   5  -4   8        1.75        2.76      3.45 o 
  -6  -3   8        7.25       11.44      2.98 o 
  -5  -3   8        3.83        4.77      2.09 o 
  -4  -3   8        0.12       -1.23      1.22 o 
  -3  -3   8        0.37        0.53      1.33 o 
  -2  -3   8       12.11       15.35      2.42 o 
  -1  -3   8       13.77       10.49      1.53 o 
   0  -3   8       33.67       50.95      2.50 o 
   1  -3   8        3.04       10.05      1.67 o 
   2  -3   8        1.88        4.07      2.82 o 
   3  -3   8        3.43        6.21      3.26 o 
   4  -3   8        1.43        3.64      3.20 o 
   5  -3   8        4.84        2.70      3.51 o 
  -6  -2   8        2.66       12.21      4.98 o 
  -5  -2   8        2.70        4.33      2.15 o 
  -4  -2   8        8.70        9.87      2.46 o 
  -3  -2   8       17.89       16.61      2.70 o 
  -2  -2   8        2.59        2.42      1.03 o 
  -1  -2   8       10.85       14.59      1.76 o 
   0  -2   8       22.63       17.58      1.83 o 
   1  -2   8        6.73        7.12      1.45 o 
   2  -2   8       12.10       11.04      2.25 o 
   3  -2   8        0.82       -1.00      2.44 o 
   4  -2   8        0.00       -1.44      2.70 o 
  -6  -1   8        1.44        4.88      2.33 o 
  -5  -1   8        4.68        4.30      2.17 o 
  -4  -1   8       53.68       49.57      3.93 o 
  -3  -1   8       75.70       76.29      2.97 o 
  -2  -1   8        0.05        1.36      0.94 o 
  -1  -1   8        1.54        0.35      0.90 o 
   0  -1   8        0.01        0.39      0.89 o 
   1  -1   8        1.94        0.92      1.58 o 
   2  -1   8        0.07       -0.48      1.51 o 
   3  -1   8        2.01       -0.30      1.48 o 
   4  -1   8        0.17       -0.38      2.95 o 
  -6   0   8        0.60        2.14      1.91 o 
  -5   0   8       13.27       18.45      3.42 o 
  -4   0   8       45.06       41.57      2.52 o 
  -3   0   8       77.41       64.27      2.91 o 
  -2   0   8       13.46       12.25      1.68 o 
  -1   0   8       26.67       25.11      2.00 o 
   0   0   8        0.36        1.75      0.93 o 
   1   0   8       11.23       11.10      2.34 o 
   2   0   8        4.06        2.97      1.90 o 
   3   0   8        1.01        1.67      1.90 o 
   4   0   8        1.39       -1.76      2.88 o 
  -6   1   8        1.19       11.72      4.58 o 
  -5   1   8        0.12        0.70      1.82 o 
  -4   1   8        3.99        2.76      1.31 o 
  -3   1   8       75.81       73.94      3.26 o 
  -2   1   8       95.05      103.57      3.67 o 
  -1   1   8        0.82        1.07      0.92 o 
   0   1   8        0.74        1.67      1.66 o 
   1   1   8        2.19        1.16      1.82 o 
   2   1   8       30.98       30.69      3.23 o 
   3   1   8        1.03        0.90      1.86 o 
   4   1   8        0.16        0.80      2.07 o 
  -6   2   8        0.24        4.52      4.20 o 
  -5   2   8        4.77        7.83      1.82 o 
  -4   2   8       14.90       19.11      2.33 o 
  -3   2   8       77.47       70.53      3.34 o 
  -2   2   8      168.04      158.46      4.68 o 
  -1   2   8      486.18      472.10      7.64 o 
   0   2   8      190.26      182.43      9.40 o 
   1   2   8        3.55        4.24      2.07 o 
   2   2   8        0.06       -0.89      1.68 o 
   3   2   8        0.11       -0.02      1.84 o 
  -6   3   8       12.84       18.16      6.71 o 
  -5   3   8        0.29        2.58      1.89 o 
  -4   3   8        0.58        1.24      1.37 o 
  -3   3   8        3.02        2.87      1.40 o 
  -2   3   8        0.80        3.24      1.42 o 
  -1   3   8      124.17      135.64      5.53 o 
   0   3   8      143.99      141.07      5.72 o 
   1   3   8        8.27       11.53      2.65 o 
   2   3   8        0.32        0.53      1.73 o 
   3   3   8        2.69        3.80      3.42 o 
  -6   4   8        3.80       13.11      2.81 o 
  -5   4   8        1.07        1.96      1.51 o 
  -4   4   8        0.12        0.06      1.30 o 
  -3   4   8       14.94        9.12      1.92 o 
  -2   4   8        0.13        0.56      1.54 o 
  -1   4   8        3.87        3.81      1.90 o 
   0   4   8       17.83       12.07      2.66 o 
   1   4   8        0.06        0.78      1.74 o 
   2   4   8        1.94        1.00      1.86 o 
  -5   5   8        0.44        3.37      2.66 o 
  -4   5   8        6.58        6.66      2.23 o 
  -3   5   8        0.05        0.69      1.88 o 
  -2   5   8        0.08        1.52      2.29 o 
  -1   5   8       24.48       23.31      3.21 o 
   0   5   8        8.05        8.56      2.47 o 
   1   5   8        1.72        1.55      1.92 o 
   2   5   8       15.95       15.44      3.01 o 
  -3   6   8        1.45        2.64      1.60 o 
  -2   6   8        1.03        1.50      1.61 o 
  -1   6   8        0.63        3.74      1.83 o 
   0   6   8        2.04        5.25      2.17 o 
   1   6   8        0.91        2.37      1.98 o 
  -3   7   8       14.18       17.88      3.03 o 
  -2   7   8        0.00        1.92      3.23 o 
  -1   7   8        4.96        7.31      2.22 o 
  -1 -11   9        0.51        0.31      4.51 o 
   0 -11   9        0.69        5.89      6.90 o 
   1 -11   9       11.53        6.77      7.52 o 
  -2 -10   9        0.68        5.33      3.57 o 
  -1 -10   9        1.62        3.64      5.08 o 
   0 -10   9        1.51        4.70      5.83 o 
   1 -10   9        0.00       -5.14      5.96 o 
   2 -10   9        7.15       14.73      8.34 o 
   3 -10   9        1.21       -6.90      6.77 o 
  -3  -9   9        0.81        7.84      3.45 o 
  -2  -9   9        1.39        7.40      4.45 o 
  -1  -9   9        1.54        6.83      4.95 o 
   0  -9   9        0.02       -3.45      4.45 o 
   1  -9   9        0.26       -1.69      5.58 o 
   2  -9   9        2.16       -1.44      6.21 o 
   3  -9   9        0.50        0.95      4.26 o 
  -4  -8   9        0.03        9.34      2.82 o 
  -3  -8   9        0.09        6.27      3.26 o 
  -2  -8   9        0.02        5.17      2.01 o 
  -1  -8   9        1.76        7.15      5.02 o 
   0  -8   9        3.43        1.82      4.64 o 
   1  -8   9        0.10       -2.57      4.39 o 
   2  -8   9        0.10        0.02      2.16 o 
   3  -8   9        1.54        0.47      3.39 o 
   4  -8   9        4.76        8.84      3.45 o 
  -4  -7   9       24.15       38.37      5.58 o 
  -3  -7   9        4.41        6.52      2.21 o 
  -2  -7   9       17.50       20.35      3.25 o 
  -1  -7   9       61.49       56.04      7.08 o 
   0  -7   9        8.16       18.74      5.58 o 
   1  -7   9        2.20        1.38      4.20 o 
   2  -7   9       10.95       12.92      3.13 o 
   3  -7   9        0.56        2.32      2.44 o 
   4  -7   9        1.38        5.20      3.32 o 
  -5  -6   9       13.43       35.86      4.70 o 
  -4  -6   9       90.98       64.08      4.84 o 
  -3  -6   9       93.61       75.88      5.00 o 
  -2  -6   9       31.39       24.40      3.05 o 
  -1  -6   9       22.97       20.00      2.97 o 
   0  -6   9       19.70       21.94      5.58 o 
   1  -6   9       19.42       34.22      3.31 o 
   2  -6   9        1.16        3.45      2.38 o 
   3  -6   9        1.60       -2.13      2.19 o 
   4  -6   9        0.12        0.56      2.70 o 
  -5  -5   9        0.01       10.72      3.32 o 
  -4  -5   9       17.94       16.86      3.20 o 
  -3  -5   9       25.16       24.24      3.49 o 
  -2  -5   9        2.99        3.39      1.82 o 
  -1  -5   9       17.12       19.67      2.92 o 
   0  -5   9       15.80       18.57      2.90 o 
   1  -5   9       15.79       14.77      2.88 o 
   2  -5   9       33.79       33.28      3.79 o 
   3  -5   9        0.01       -1.19      2.51 o 
   4  -5   9        1.52       -1.19      2.63 o 
  -5  -4   9        1.36        6.80      2.15 o 
  -4  -4   9        1.61        4.32      2.03 o 
  -3  -4   9        1.19        2.26      1.73 o 
  -2  -4   9       26.69       18.12      2.85 o 
  -1  -4   9       47.52       42.64      4.11 o 
   0  -4   9       23.25       33.03      2.32 o 
   1  -4   9        6.51        2.43      2.29 o 
   2  -4   9       38.12       34.67      4.64 o 
   3  -4   9        0.00        0.06      2.70 o 
   4  -4   9        1.56       -0.38      2.82 o 
  -6  -3   9        0.44        7.34      2.66 o 
  -5  -3   9        0.11        2.37      1.52 o 
  -4  -3   9        0.04       -0.03      1.46 o 
  -3  -3   9       12.99       11.70      2.55 o 
  -2  -3   9        0.01        0.02      1.30 o 
  -1  -3   9       80.20       84.85      3.22 o 
   0  -3   9       36.09       29.64      2.21 o 
   1  -3   9        3.05       -0.24      1.19 o 
   2  -3   9        0.06       -1.76      2.44 o 
   3  -3   9        6.33        3.76      3.26 o 
   4  -3   9        1.52        0.00      3.01 o 
  -6  -2   9        0.05        5.82      2.00 o 
  -5  -2   9        0.04        2.34      1.90 o 
  -4  -2   9        0.00        2.16      1.86 o 
  -3  -2   9        3.00        1.69      1.59 o 
  -2  -2   9        1.51        2.41      1.20 o 
  -1  -2   9        3.72        8.35      1.64 o 
   0  -2   9       17.28       21.82      2.15 o 
   1  -2   9        8.46       16.06      2.75 o 
   2  -2   9        0.25       -1.08      1.55 o 
   3  -2   9        0.14        0.31      2.95 o 
   4  -2   9        1.77        0.88      3.20 o 
  -6  -1   9        4.50        8.70      2.71 o 
  -5  -1   9        4.60        4.47      2.22 o 
  -4  -1   9       20.81       17.29      3.11 o 
  -3  -1   9        2.88        2.21      1.11 o 
  -2  -1   9        6.23        6.02      1.46 o 
  -1  -1   9        2.72        2.71      1.27 o 
   0  -1   9        1.85        5.92      1.40 o 
   1  -1   9        8.01       12.47      2.53 o 
   2  -1   9        9.16        5.48      2.16 o 
   3  -1   9        0.94        1.19      3.07 o 
   4  -1   9        0.62       -1.38      2.95 o 
  -6   0   9        3.91        8.99      2.76 o 
  -5   0   9        1.81        1.57      2.02 o 
  -4   0   9       14.51       11.11      2.83 o 
  -3   0   9        3.42        4.77      1.32 o 
  -2   0   9       34.63       31.75      2.31 o 
  -1   0   9        2.20        2.98      1.24 o 
   0   0   9       32.18       33.80      3.32 o 
   1   0   9       34.76       32.41      3.25 o 
   2   0   9       31.27       29.34      3.23 o 
   3   0   9       15.62       13.79      4.67 o 
  -6   1   9       27.01       29.33      5.86 o 
  -5   1   9        2.47        2.74      2.20 o 
  -4   1   9        0.22        1.32      1.15 o 
  -3   1   9        1.12        1.52      1.17 o 
  -2   1   9        1.08        3.83      1.52 o 
  -1   1   9        6.13        6.62      1.69 o 
   0   1   9        1.03        0.85      1.97 o 
   1   1   9        1.22        1.97      1.97 o 
   2   1   9        0.03       -0.06      1.82 o 
   3   1   9        4.47        7.06      2.48 o 
  -6   2   9       21.69       23.93      6.49 o 
  -5   2   9        0.15        2.89      1.43 o 
  -4   2   9        0.00        1.31      1.24 o 
  -3   2   9        2.35        5.28      1.67 o 
  -2   2   9       62.94       65.77      3.34 o 
  -1   2   9      121.33      112.50      5.16 o 
   0   2   9       11.02        9.84      2.52 o 
   1   2   9        0.71       -1.60      1.81 o 
   2   2   9        0.54       -1.52      1.63 o 
   3   2   9        0.57        0.64      1.94 o 
  -5   3   9        5.04        7.72      1.89 o 
  -4   3   9       23.94       21.57      2.62 o 
  -3   3   9       35.49       36.21      2.75 o 
  -2   3   9        5.27       10.80      2.01 o 
  -1   3   9       18.91       18.97      3.09 o 
   0   3   9        1.43        2.95      1.98 o 
   1   3   9        1.46        2.86      2.15 o 
   2   3   9        0.52        0.22      1.95 o 
  -5   4   9        0.23        3.82      1.48 o 
  -4   4   9       37.52       41.60      3.09 o 
  -3   4   9       12.75       13.10      2.23 o 
  -2   4   9        1.75        1.39      1.68 o 
  -1   4   9       10.50        9.40      2.52 o 
   0   4   9        0.32        1.88      1.94 o 
   1   4   9        0.61        0.39      1.88 o 
  -4   5   9        1.57        3.82      1.91 o 
  -3   5   9       12.76       25.14      3.82 o 
  -2   5   9       11.54       11.99      3.29 o 
  -1   5   9        0.00        0.53      1.66 o 
   0   5   9        0.03        0.13      1.73 o 
   1   5   9        2.23        3.52      2.17 o 
  -3   6   9       15.00       23.44      5.42 o 
  -2   6   9        7.63       14.00      3.23 o 
  -1   6   9        2.52        5.98      4.42 o 
  -2 -10  10        4.76       11.28      4.33 o 
  -1 -10  10        4.70       10.78      5.89 o 
   0 -10  10        0.04        5.58      6.08 o 
   1 -10  10        1.41       -1.32      6.08 o 
   2 -10  10        0.23       -0.31      7.46 o 
  -3  -9  10        0.97        9.59      3.89 o 
  -2  -9  10        4.35       12.98      5.08 o 
  -1  -9  10        6.37       13.54      6.21 o 
   0  -9  10        0.14        4.39      6.02 o 
   1  -9  10        0.92        0.38      5.70 o 
   2  -9  10        0.01       -4.83      5.83 o 
   3  -9  10        0.74       -3.70      6.90 o 
  -3  -8  10        0.19        7.36      2.01 o 
  -2  -8  10        8.15       11.35      4.45 o 
  -1  -8  10       37.94       38.18      6.46 o 
   0  -8  10       29.64       34.42      8.02 o 
   1  -8  10        1.24       -0.25      4.95 o 
   2  -8  10        0.16       -0.44      5.02 o 
   3  -8  10        0.09       -0.25      2.63 o 
  -4  -7  10        3.90       12.26      2.75 o 
  -3  -7  10        0.04        7.04      2.28 o 
  -2  -7  10        8.61       13.25      2.88 o 
  -1  -7  10       12.32       16.42      5.33 o 
   0  -7  10        9.30       11.41      5.20 o 
   1  -7  10       59.14       62.00      8.15 o 
   2  -7  10       33.49       37.13      4.14 o 
   3  -7  10        1.56        4.14      3.20 o 
  -4  -6  10       45.53       45.74      4.26 o 
  -3  -6  10        5.29        7.23      2.47 o 
  -2  -6  10        2.13        4.62      2.15 o 
  -1  -6  10        4.19        4.18      2.09 o 
   0  -6  10        0.09        2.51      3.39 o 
   1  -6  10       47.91       54.62      4.21 o 
   2  -6  10       47.60       44.32      5.27 o 
   3  -6  10        2.37       -0.31      2.76 o 
  -5  -5  10        0.18        9.27      2.30 o 
  -4  -5  10        7.93        9.93      4.83 o 
  -3  -5  10        0.01        0.45      1.58 o 
  -2  -5  10        0.00        0.33      1.56 o 
  -1  -5  10        0.08       -0.83      1.45 o 
   0  -5  10        8.04        8.80      2.45 o 
   1  -5  10       16.08       18.90      3.64 o 
   2  -5  10       25.65       18.31      4.39 o 
   3  -5  10        4.43        0.75      3.01 o 
   4  -5  10        0.20        1.13      3.32 o 
  -5  -4  10        0.45        5.10      3.39 o 
  -4  -4  10        0.16        2.16      1.77 o 
  -3  -4  10        9.06        6.76      2.37 o 
  -2  -4  10       28.29       27.47      3.04 o 
  -1  -4  10        4.84        3.05      1.81 o 
   0  -4  10        0.47        0.93      1.37 o 
   1  -4  10       20.00       26.89      4.58 o 
   2  -4  10        0.46        0.25      2.88 o 
   3  -4  10        0.00       -0.56      2.88 o 
   4  -4  10        8.95       10.09      4.45 o 
  -5  -3  10        0.47        3.90      1.98 o 
  -4  -3  10        0.69        0.77      1.70 o 
  -3  -3  10        2.97        2.98      2.11 o 
  -2  -3  10        1.92        4.16      1.95 o 
  -1  -3  10        7.66        6.87      1.73 o 
   0  -3  10        3.20        2.90      1.48 o 
   1  -3  10        0.34       -0.13      1.82 o 
   2  -3  10        1.07       -2.32      2.51 o 
   3  -3  10        1.84       -1.32      2.88 o 
  -5  -2  10        9.89       10.39      2.91 o 
  -4  -2  10       29.17       23.56      3.63 o 
  -3  -2  10       15.78       10.51      2.70 o 
  -2  -2  10       30.92       20.55      2.22 o 
  -1  -2  10       19.92       23.85      2.77 o 
   0  -2  10        0.04        0.02      1.81 o 
   1  -2  10        2.41        4.37      2.15 o 
   2  -2  10        0.90       -0.63      3.07 o 
   3  -2  10        0.14       -3.32      2.57 o 
  -5  -1  10        2.33        3.73      2.16 o 
  -4  -1  10       17.25       17.91      3.35 o 
  -3  -1  10       12.29       13.23      2.97 o 
  -2  -1  10        0.43        0.62      1.18 o 
  -1  -1  10        1.37        2.38      1.40 o 
   0  -1  10        0.49       -0.94      1.71 o 
   1  -1  10       20.56       17.15      3.10 o 
   2  -1  10        3.05        5.37      2.35 o 
   3  -1  10        1.13        0.31      3.01 o 
  -5   0  10        0.65        3.99      2.38 o 
  -4   0  10        2.72        9.51      4.14 o 
  -3   0  10        0.43        2.84      1.32 o 
  -2   0  10       14.31       11.89      1.98 o 
  -1   0  10       13.61       15.29      2.86 o 
   0   0  10        1.99        0.48      1.96 o 
   1   0  10       19.03       14.31      2.96 o 
   2   0  10        9.03        8.24      2.57 o 
   3   0  10        0.38       -3.95      2.63 o 
  -5   1  10        1.07        3.39      2.39 o 
  -4   1  10        1.38        2.57      1.36 o 
  -3   1  10       13.97       14.68      2.14 o 
  -2   1  10      170.55      173.29      5.25 o 
  -1   1  10      233.17      225.26      7.18 o 
   0   1  10       37.49       33.14      4.26 o 
   1   1  10        8.19        7.12      2.52 o 
   2   1  10        0.09        0.81      1.91 o 
  -5   2  10        0.36        5.28      3.23 o 
  -4   2  10        2.10        4.77      1.59 o 
  -3   2  10        0.00        0.18      1.27 o 
  -2   2  10        0.38        1.35      1.36 o 
  -1   2  10        7.32        7.68      2.41 o 
   0   2  10        0.08        0.67      1.97 o 
   1   2  10        0.20       -0.86      1.91 o 
   2   2  10        2.21        1.88      2.20 o 
  -5   3  10       10.41       18.36      3.02 o 
  -4   3  10        0.18        2.20      2.18 o 
  -3   3  10        2.09        4.15      1.63 o 
  -2   3  10       14.03       18.63      3.01 o 
  -1   3  10        0.21       -0.87      1.69 o 
   0   3  10        1.49        3.27      2.17 o 
   1   3  10        8.03       10.61      2.91 o 
  -4   4  10        9.88       17.69      3.25 o 
  -3   4  10        5.44        8.74      4.01 o 
  -2   4  10        0.00        1.96      1.73 o 
  -1   4  10        0.91        1.63      1.91 o 
   0   4  10        0.00       -0.93      1.79 o 
  -3   5  10        0.04        2.03      5.11 o 
  -2   5  10        0.57        3.28      2.76 o 
  -1   5  10        1.23        3.68      2.03 o 
   0 -10  11        0.37        4.83      6.14 o 
  -2  -9  11       10.55       24.89      6.21 o 
  -1  -9  11        0.33        8.02      4.70 o 
   0  -9  11        1.19        4.83      5.64 o 
   1  -9  11        0.01        2.44      5.96 o 
   2  -9  11        2.67        3.45      6.27 o 
  -3  -8  11        0.02        9.95      2.29 o 
  -2  -8  11        7.19       14.86      5.20 o 
  -1  -8  11       11.82       21.69      6.14 o 
   0  -8  11        3.43        8.21      5.27 o 
   1  -8  11        2.81        1.50      4.76 o 
   2  -8  11        0.05        0.19      5.20 o 
  -4  -7  11       23.77       17.36      4.51 o 
  -3  -7  11        6.45        8.85      2.38 o 
  -2  -7  11        3.12        5.55      2.22 o 
  -1  -7  11        5.41        9.47      4.76 o 
   0  -7  11       38.59       52.91      7.08 o 
   1  -7  11       48.19       56.11      7.84 o 
   2  -7  11        8.59        6.96      3.70 o 
   3  -7  11        0.13        0.69      3.32 o 
  -4  -6  11        0.01       10.22      2.44 o 
  -3  -6  11        0.31        4.37      1.98 o 
  -2  -6  11        4.54        6.65      2.76 o 
  -1  -6  11        6.11       12.29      4.58 o 
   0  -6  11        3.73        8.40      4.01 o 
   1  -6  11       38.80       41.52      4.33 o 
   2  -6  11        2.67        0.50      3.13 o 
   3  -6  11        0.11       -1.00      3.13 o 
  -4  -5  11        1.14        6.42      3.10 o 
  -3  -5  11        0.16        1.59      2.60 o 
  -2  -5  11       25.65       24.08      3.65 o 
  -1  -5  11       14.22       18.18      3.20 o 
   0  -5  11        0.94        1.50      2.51 o 
   1  -5  11       19.99       20.00      4.64 o 
   2  -5  11        1.84        2.38      3.26 o 
   3  -5  11        0.02        0.19      3.20 o 
  -5  -4  11        0.52        8.39      3.89 o 
  -4  -4  11        0.16        3.68      3.64 o 
  -3  -4  11        2.36        3.01      2.03 o 
  -2  -4  11        0.02        0.07      1.66 o 
  -1  -4  11        0.70        0.71      1.66 o 
   0  -4  11        0.27        0.32      2.08 o 
   1  -4  11        1.18        0.56      3.07 o 
   2  -4  11        0.83       -1.44      2.88 o 
   3  -4  11        3.89        1.76      3.51 o 
  -5  -3  11        0.55        7.34      5.74 o 
  -4  -3  11        0.01        1.10      2.54 o 
  -3  -3  11        1.62        3.90      2.17 o 
  -2  -3  11        5.04        8.70      2.59 o 
  -1  -3  11        2.01        2.57      1.48 o 
   0  -3  11        0.00        0.16      1.91 o 
   1  -3  11        0.65       -2.13      2.57 o 
   2  -3  11        1.87        0.19      3.26 o 
   3  -3  11        0.77       -0.31      3.26 o 
  -5  -2  11       24.79       25.83      4.92 o 
  -4  -2  11        7.76        9.44      3.54 o 
  -3  -2  11        0.04       -0.04      3.57 o 
  -2  -2  11        4.59        5.49      3.20 o 
  -1  -2  11        0.27        1.54      1.37 o 
   0  -2  11        5.39        6.87      2.41 o 
   1  -2  11        6.96        4.77      2.37 o 
   2  -2  11        1.36        1.88      3.26 o 
   3  -2  11        0.94       -1.94      3.13 o 
  -5  -1  11        2.05        6.08      7.27 o 
  -4  -1  11        5.72        9.66      2.96 o 
  -3  -1  11        0.17       -0.59      1.85 o 
  -2  -1  11        1.23        0.58      1.26 o 
  -1  -1  11       16.13       20.95      3.24 o 
   0  -1  11       17.04       18.81      3.28 o 
   1  -1  11        6.61        7.77      2.60 o 
   2  -1  11       15.98       18.87      4.76 o 
  -5   0  11        0.00        2.96      3.13 o 
  -4   0  11        0.40        3.58      2.19 o 
  -3   0  11       14.39       18.70      2.58 o 
  -2   0  11       21.29       22.99      3.03 o 
  -1   0  11        0.07        1.18      2.05 o 
   0   0  11       11.47       13.47      3.54 o 
   1   0  11        9.86        9.53      4.33 o 
   2   0  11        0.31        0.41      2.06 o 
  -5   1  11        0.04        4.81      5.67 o 
  -4   1  11        0.05        3.01      5.80 o 
  -3   1  11       16.67       22.91      2.61 o 
  -2   1  11      109.59      105.35      5.30 o 
  -1   1  11       35.66       27.95      5.45 o 
   0   1  11        1.67        2.42      2.30 o 
   1   1  11        0.30        1.43      2.51 o 
   2   1  11        0.02       -0.44      2.04 o 
  -4   2  11        9.43       11.02      3.08 o 
  -3   2  11        0.11        2.33      1.31 o 
  -2   2  11       17.98       20.77      3.26 o 
  -1   2  11        1.12        2.50      2.20 o 
   0   2  11        3.72        3.61      2.35 o 
   1   2  11        0.22        2.07      2.36 o 
  -4   3  11        0.70        6.02      2.61 o 
  -3   3  11        0.01        2.30      2.07 o 
  -2   3  11        0.02        1.50      3.48 o 
  -1   3  11        0.34        1.60      1.95 o 
   0   3  11        0.95        2.60      2.24 o 
  -3   4  11        4.95        8.57      2.31 o 
  -2   4  11        1.41        4.74      2.85 o 
  -1   4  11        2.59        4.01      2.02 o 
  -1  -9  12        3.23       17.55      5.45 o 
   0  -9  12        0.00        7.84      4.83 o 
  -2  -8  12        0.65       10.78      3.95 o 
  -1  -8  12        1.51       12.60      4.45 o 
   0  -8  12       24.18       38.68      6.58 o 
   1  -8  12       32.12       46.39      7.02 o 
  -3  -7  12        2.21        9.16      2.50 o 
  -2  -7  12        0.98        8.96      3.89 o 
  -1  -7  12        0.78       11.66      4.39 o 
   0  -7  12        0.01       10.41      4.07 o 
   1  -7  12        2.84       12.29      4.58 o 
  -3  -6  12        9.86       14.47      3.15 o 
  -2  -6  12        3.44        4.83      5.33 o 
  -1  -6  12        1.02        6.90      3.76 o 
   0  -6  12        0.65        5.77      3.20 o 
   2  -6  12        2.75        1.76      3.64 o 
  -4  -5  12        0.00        7.86      2.57 o 
  -3  -5  12        9.33       13.08      5.74 o 
  -2  -5  12       21.43       17.28      7.62 o 
  -1  -5  12        8.76       11.49      2.94 o 
   0  -5  12        0.96        5.77      2.88 o 
   1  -5  12        0.83       -2.07      3.07 o 
   2  -5  12        0.38       -0.81      3.20 o 
  -4  -4  12        0.27        3.76      3.45 o 
  -3  -4  12        2.17        7.13      2.92 o 
  -2  -4  12        2.62        5.40      2.82 o 
  -1  -4  12        1.09        2.02      2.26 o 
   1  -4  12        0.42       -2.07      3.07 o 
   2  -4  12        2.29       -2.19      3.26 o 
  -4  -3  12        6.78        7.57      5.11 o 
  -3  -3  12        2.85        3.05      3.04 o 
  -2  -3  12        5.80        8.29      3.60 o 
  -1  -3  12        2.30        2.39      2.82 o 
   0  -3  12       10.62       10.15      2.80 o 
   1  -3  12        4.48        4.33      3.45 o 
   2  -3  12        0.00       -4.23      2.82 o 
  -4  -2  12        0.85        5.54      3.89 o 
  -3  -2  12        0.42        4.73      2.14 o 
  -2  -2  12        4.06        7.81      2.82 o 
  -1  -2  12        0.32       -0.38      1.96 o 
   0  -2  12        6.17        2.32      2.29 o 
   1  -2  12        6.42        2.13      3.32 o 
   2  -2  12        0.00       -2.82      2.95 o 
  -4  -1  12        0.12        4.48      7.87 o 
  -3  -1  12        9.36       10.61      4.04 o 
  -2  -1  12       24.47       21.80      2.45 o 
  -1  -1  12        0.02       -0.81      2.02 o 
   0  -1  12        5.19        3.03      2.42 o 
   1  -1  12       10.00        6.05      2.74 o 
  -4   0  12        0.12        5.74      8.71 o 
  -3   0  12        1.19        5.54      3.20 o 
  -2   0  12       20.19       23.21      5.86 o 
  -1   0  12       15.75       14.37      3.10 o 
   0   0  12       11.67        8.61      2.93 o 
   1   0  12        2.03        2.14      2.44 o 
  -4   1  12        0.41        3.97      8.15 o 
  -3   1  12        3.74        8.13      3.35 o 
  -2   1  12        1.32        2.07      3.01 o 
  -1   1  12        0.08       -0.59      2.08 o 
   0   1  12        5.12        7.06      2.82 o 
  -3   2  12        0.92        2.59      4.67 o 
  -2   2  12        3.25        4.57      3.01 o 
  -1   2  12        1.05        3.02      2.23 o 
  -2  -7  13        2.47       12.10      4.26 o 
  -1  -7  13        1.39       17.55      4.83 o 
   0  -7  13       17.56       44.63      5.77 o 
  -3  -6  13        0.02       21.19      3.76 o 
  -2  -6  13        0.74        5.67      6.99 o 
  -1  -6  13        0.13       13.16      3.95 o 
   0  -6  13        0.46       14.61      3.82 o 
  -3  -5  13        0.00        7.87      7.52 o 
  -2  -5  13        0.14        3.93      6.77 o 
  -1  -5  13        0.80       12.10      3.51 o 
   1  -5  13        0.15       -4.14      2.76 o 
  -3  -4  13        0.27        6.02      4.23 o 
  -2  -4  13        0.61        7.52      4.17 o 
  -1  -4  13        3.75        8.65      5.77 o 
   1  -4  13        0.16       -3.82      2.95 o 
  -3  -3  13        3.00        8.15      6.14 o 
  -2  -3  13        0.15        1.69      3.70 o 
  -1  -3  13        0.08       -3.82      3.20 o 
   0  -3  13        0.17       -1.19      2.82 o 
   1  -3  13        0.73       -0.56      3.26 o 
  -3  -2  13        5.13        3.70      4.26 o 
  -2  -2  13        1.81       -1.94      3.57 o 
  -1  -2  13        0.33       -0.70      2.11 o 
   0  -2  13        0.10       -0.16      2.88 o 
   1  -2  13        4.05       -0.19      3.13 o 
  -3  -1  13       48.20       52.56     10.53 o 
  -2  -1  13       21.90       25.33      6.65 o 
  -1  -1  13        0.12       -1.33      2.29 o 
   0  -1  13        5.68        4.17      2.62 o 
  -3   0  13       43.69       21.31      6.08 o 
  -2   0  13       28.61       34.55      3.66 o 
  -1   0  13        2.61        0.47      2.35 o 
  -1  -3  14        2.97        0.06      3.95 o 
                                                 
